# Supplementary material for: (E)-3-(Oxolan-2-yl­idene)-1-phenyl­pyrrolidine-2,5-dione
Source: Acta Crystallogr Sect E Struct Rep Online. 2014 Apr 5;70(Pt 5):o521. doi: 10.1107/S1600536814007193 (PMC4011259; doi:10.1107/S1600536814007193)
Supplement: Supplementary file 1 [file e-70-0o521-sup1.cif]

##############################################################################
#                                                                            #
# This CIF contains the data in a paper accepted for publication in          #
# Acta Crystallographica Section E. It conforms to the requirements of       #
# Notes for Authors for Acta Crystallographica Section E, and has been       #
# peer reviewed under the auspices of the IUCr Commission on Journals.       #
#                                                                            #
# Full details of the Crystallographic Information File format               #
# are given in the paper "The Crystallographic Information File (CIF):       #
# a New Standard Archive File for Crystallography" by S. R. Hall, F. H.      #
# Allen and I. D. Brown [Acta Cryst. (1991), A47, 655-685].                  #
#                                                                            #
# The current version of the core CIF dictionary is obtainable from          #
# ftp://ftp.iucr.org/pub/cif_core.dic.                                       #
#                                                                            #
# Software is freely available for graphical display of the structure(s)     #
# in this CIF. For information consult the CIF software page                 #
# http://www.iucr.org/resources/cif/software.                                #
#                                                                            #
# This file may be used for bona fide research purposes within the           #
# scientific community so long as proper attribution is given to the journal # 
# article from which it was obtained.                                        #
#                                                                            #
##############################################################################
data_I
_audit_creation_method     SHELXL-97
_database_code_depnum_ccdc_archive     'CCDC 994793'
_chemical_name_systematic
;
(<i>E</i>)-3-(Oxolan-2-ylidene)-1-phenylpyrrolidine-2,5-dione
;
_chemical_name_common     ?
_chemical_formula_moiety     'C14 H13 N O3'
_chemical_formula_sum     'C14 H13 N O3'
_chemical_formula_iupac     'C14 H13 N O3'
_chemical_formula_weight     243.25
_chemical_melting_point     ?
_symmetry_cell_setting     monoclinic
_symmetry_space_group_name_H-M     'P 21/n'
_symmetry_space_group_name_Hall     '-P 2yn'
loop_
    _symmetry_equiv_pos_as_xyz
    'x, y, z'
    '-x+1/2, y+1/2, -z+1/2'
    '-x, -y, -z'
    'x-1/2, -y-1/2, z-1/2'
_cell_length_a     8.144(2)
_cell_length_b     13.729(4)
_cell_length_c     11.160(3)
_cell_angle_alpha     90.00
_cell_angle_beta     105.177(8)
_cell_angle_gamma     90.00
_cell_volume     1204.2(6)
_cell_formula_units_Z     4
_cell_measurement_reflns_used     4321
_cell_measurement_theta_min     3.2
_cell_measurement_theta_max     25.3
_cell_measurement_temperature     296(2)
_exptl_crystal_description     'block'
_exptl_crystal_colour     'colorless'
_exptl_crystal_size_max     0.30
_exptl_crystal_size_mid     0.28
_exptl_crystal_size_min     0.25
_exptl_crystal_density_diffrn     1.342
_exptl_crystal_density_meas     ?
_exptl_crystal_density_method     'not measured'
_exptl_crystal_F_000     512
_exptl_absorpt_coefficient_mu     0.095
_exptl_absorpt_correction_type     multi-scan
_exptl_absorpt_process_details     '(CrystalClear; Rigaku, 2000)'
_exptl_absorpt_correction_T_min     0.736
_exptl_absorpt_correction_T_max     0.977
_exptl_special_details
;
;
_diffrn_ambient_temperature     296(2)
_diffrn_radiation_type     MoK\a
_diffrn_radiation_wavelength     0.71070
_diffrn_radiation_source     'fine-focus sealed tube'
_diffrn_radiation_monochromator     graphite
_diffrn_measurement_device_type     'Rigaku Mercury CCD'
_diffrn_measurement_method     \w
_diffrn_detector_area_resol_mean     7.31
_diffrn_reflns_number     11234
_diffrn_reflns_av_R_equivalents     0.0349
_diffrn_reflns_av_sigmaI/netI     0.0250
_diffrn_reflns_theta_min     3.15
_diffrn_reflns_theta_max     25.34
_diffrn_reflns_theta_full     25.34
_diffrn_measured_fraction_theta_max     0.997
_diffrn_measured_fraction_theta_full     0.997
_diffrn_reflns_limit_h_min     -9
_diffrn_reflns_limit_h_max     9
_diffrn_reflns_limit_k_min     -16
_diffrn_reflns_limit_k_max     15
_diffrn_reflns_limit_l_min     -13
_diffrn_reflns_limit_l_max     13
_diffrn_standards_number     ?
_diffrn_standards_interval_count     ?
_diffrn_standards_interval_time     ?
_diffrn_standards_decay_%     ?
_refine_special_details
;
Refinement of <i>F</i>^2^ against ALL reflections. The weighted <i>R</i>-factor
<i>wR</i> and goodness of fit <i>S</i> are based on <i>F</i>^2^, conventional
<i>R</i>-factors <i>R</i> are based on <i>F</i>, with <i>F</i> set to zero for
negative <i>F</i>^2^. The threshold expression of <i>F</i>^2^ >
\s(<i>F</i>^2^) is used only for calculating <i>R</i>-factors(gt) <i>etc</i>.
and is not relevant to the choice of reflections for refinement.
<i>R</i>-factors based on <i>F</i>^2^ are statistically about twice as large
as those based on <i>F</i>, and <i>R</i>- factors based on ALL data will be
even larger.
;
_reflns_number_total     2201
_reflns_number_gt     1893
_reflns_threshold_expression     I>2\s(I)
_refine_ls_structure_factor_coef     Fsqd
_refine_ls_matrix_type     full
_refine_ls_R_factor_all     0.0889
_refine_ls_R_factor_gt     0.0750
_refine_ls_wR_factor_gt     0.1528
_refine_ls_wR_factor_ref     0.1608
_refine_ls_goodness_of_fit_ref     1.084
_refine_ls_restrained_S_all     1.084
_refine_ls_number_reflns     2201
_refine_ls_number_parameters     164
_refine_ls_number_restraints     0
_refine_ls_hydrogen_treatment     constr
_refine_ls_weighting_scheme     calc
_refine_ls_weighting_details
         'calc w=1/[\s^2^(Fo^2^)+(0.0555P)^2^+0.8273P] where P=(Fo^2^+2Fc^2^)/3'
_atom_sites_solution_hydrogens     geom
_atom_sites_solution_primary     direct
_atom_sites_solution_secondary     difmap
_refine_ls_shift/su_max     0.000
_refine_ls_shift/su_mean     0.000
_refine_diff_density_max     0.231
_refine_diff_density_min     -0.209
_refine_ls_extinction_method     none
_refine_ls_extinction_coef     ?
loop_
    _atom_type_symbol
    _atom_type_description
    _atom_type_scat_dispersion_real
    _atom_type_scat_dispersion_imag
    _atom_type_scat_source
    'C' 'C' 0.0033 0.0016
                         'International Tables Vol C Tables 4.2.6.8 and 6.1.1.4'
    'H' 'H' 0.0000 0.0000
                         'International Tables Vol C Tables 4.2.6.8 and 6.1.1.4'
    'N' 'N' 0.0061 0.0033
                         'International Tables Vol C Tables 4.2.6.8 and 6.1.1.4'
    'O' 'O' 0.0106 0.0060
                         'International Tables Vol C Tables 4.2.6.8 and 6.1.1.4'
_computing_data_collection     'CrystalClear (Rigaku, 2000)'
_computing_cell_refinement     'CrystalClear (Rigaku, 2000)'
_computing_data_reduction     'CrystalStructure (Rigaku, 2000)'
_computing_structure_solution     'SHELXS97 (Sheldrick, 2008)'
_computing_structure_refinement     'SHELXL97 (Sheldrick, 2008)'
_computing_molecular_graphics     'SHELXTL (Sheldrick, 2008)'
_computing_publication_material     'SHELXTL (Sheldrick, 2008)'
loop_
    _atom_site_type_symbol
    _atom_site_label
    _atom_site_fract_x
    _atom_site_fract_y
    _atom_site_fract_z
    _atom_site_U_iso_or_equiv
    _atom_site_adp_type
    _atom_site_calc_flag
    _atom_site_refinement_flags
    _atom_site_occupancy
    _atom_site_symmetry_multiplicity
    _atom_site_disorder_assembly
    _atom_site_disorder_group
    O O1 0.5949(3) 0.34863(14) 0.08693(17) 0.0660(6) Uani d . 1 1 . .
    O O2 0.3330(3) 0.05454(15) -0.01104(17) 0.0632(6) Uani d . 1 1 . .
    O O3 0.4751(3) 0.32363(14) -0.31330(16) 0.0612(6) Uani d . 1 1 . .
    N N1 0.4759(3) 0.19466(15) 0.06629(18) 0.0505(6) Uani d . 1 1 . .
    C C1 0.5003(3) 0.1742(2) 0.1954(2) 0.0526(7) Uani d . 1 1 . .
    C C2 0.4297(4) 0.2340(2) 0.2671(3) 0.0720(9) Uani d . 1 1 . .
    H H2 0.3637 0.2873 0.2323 0.086 Uiso calc R 1 1 . .
    C C3 0.4596(6) 0.2129(3) 0.3938(3) 0.0938(13) Uani d . 1 1 . .
    H H3 0.4153 0.2531 0.4447 0.113 Uiso calc R 1 1 . .
    C C4 0.5547(6) 0.1324(4) 0.4428(3) 0.0986(14) Uani d . 1 1 . .
    H H4 0.5739 0.1185 0.5269 0.118 Uiso calc R 1 1 . .
    C C5 0.6209(5) 0.0727(3) 0.3697(3) 0.0866(11) Uani d . 1 1 . .
    H H5 0.6835 0.0180 0.4035 0.104 Uiso calc R 1 1 . .
    C C6 0.5947(4) 0.0937(2) 0.2458(3) 0.0639(8) Uani d . 1 1 . .
    H H6 0.6406 0.0536 0.1957 0.077 Uiso calc R 1 1 . .
    C C7 0.5310(3) 0.28121(19) 0.0200(2) 0.0514(6) Uani d . 1 1 . .
    C C8 0.4917(3) 0.27047(19) -0.1134(2) 0.0507(6) Uani d . 1 1 . .
    C C9 0.4145(4) 0.1720(2) -0.1479(2) 0.0571(7) Uani d . 1 1 . .
    H H9A 0.3038 0.1775 -0.2069 0.069 Uiso calc R 1 1 . .
    H H9B 0.4875 0.1319 -0.1838 0.069 Uiso calc R 1 1 . .
    C C10 0.3991(3) 0.1303(2) -0.0279(2) 0.0503(6) Uani d . 1 1 . .
    C C11 0.5168(3) 0.34047(19) -0.1899(2) 0.0508(7) Uani d . 1 1 . .
    C C12 0.5857(4) 0.4404(2) -0.1610(3) 0.0603(7) Uani d . 1 1 . .
    H H12A 0.7015 0.4385 -0.1089 0.072 Uiso calc R 1 1 . .
    H H12B 0.5161 0.4776 -0.1189 0.072 Uiso calc R 1 1 . .
    C C13 0.5797(6) 0.4839(3) -0.2852(3) 0.0956(13) Uani d . 1 1 . .
    H H13A 0.5089 0.5418 -0.2989 0.115 Uiso calc R 1 1 . .
    H H13B 0.6932 0.5019 -0.2895 0.115 Uiso calc R 1 1 . .
    C C14 0.5080(4) 0.4095(2) -0.3792(3) 0.0679(8) Uani d . 1 1 . .
    H H14A 0.4032 0.4329 -0.4351 0.081 Uiso calc R 1 1 . .
    H H14B 0.5878 0.3943 -0.4276 0.081 Uiso calc R 1 1 . .
loop_
    _atom_site_aniso_label
    _atom_site_aniso_U_11
    _atom_site_aniso_U_22
    _atom_site_aniso_U_33
    _atom_site_aniso_U_12
    _atom_site_aniso_U_13
    _atom_site_aniso_U_23
    O1 0.0912(15) 0.0522(11) 0.0478(11) -0.0092(11) 0.0059(10) -0.0045(9)
    O2 0.0689(13) 0.0623(12) 0.0580(11) -0.0180(10) 0.0161(9) -0.0065(10)
    O3 0.0833(14) 0.0570(11) 0.0427(10) -0.0044(10) 0.0154(9) 0.0014(9)
    N1 0.0628(14) 0.0465(12) 0.0390(11) -0.0043(10) 0.0080(9) -0.0018(9)
    C1 0.0590(16) 0.0550(16) 0.0420(14) -0.0120(13) 0.0103(12) -0.0030(12)
    C2 0.086(2) 0.068(2) 0.0651(19) -0.0158(17) 0.0259(17) -0.0166(16)
    C3 0.120(3) 0.108(3) 0.066(2) -0.048(3) 0.046(2) -0.038(2)
    C4 0.114(3) 0.128(4) 0.048(2) -0.053(3) 0.010(2) 0.008(2)
    C5 0.084(2) 0.112(3) 0.056(2) -0.020(2) 0.0052(17) 0.022(2)
    C6 0.0620(18) 0.073(2) 0.0542(17) -0.0030(15) 0.0099(13) 0.0091(14)
    C7 0.0576(16) 0.0468(15) 0.0464(14) 0.0016(12) 0.0077(12) -0.0012(12)
    C8 0.0559(16) 0.0484(14) 0.0445(14) 0.0023(12) 0.0074(11) -0.0001(12)
    C9 0.0667(18) 0.0587(17) 0.0431(14) -0.0069(14) 0.0092(12) -0.0059(12)
    C10 0.0478(15) 0.0512(15) 0.0496(15) 0.0000(12) 0.0085(11) -0.0050(12)
    C11 0.0532(15) 0.0532(15) 0.0435(14) 0.0046(12) 0.0080(11) -0.0025(12)
    C12 0.0725(19) 0.0493(15) 0.0572(16) 0.0014(14) 0.0136(14) -0.0015(13)
    C13 0.153(4) 0.067(2) 0.069(2) -0.030(2) 0.032(2) 0.0000(18)
    C14 0.086(2) 0.0648(19) 0.0566(17) 0.0054(16) 0.0264(16) 0.0122(15)
_geom_special_details
;
All e.s.d.'s (except the e.s.d. in the dihedral angle between two l.s. planes)
are estimated using the full covariance matrix. The cell e.s.d.'s are taken
into account individually in the estimation of e.s.d.'s in distances, angles
and torsion angles; correlations between e.s.d.'s in cell parameters are only
used when they are defined by crystal symmetry. An approximate (isotropic)
treatment of cell e.s.d.'s is used for estimating e.s.d.'s involving l.s.
planes.
;
loop_
    _geom_bond_atom_site_label_1
    _geom_bond_atom_site_label_2
    _geom_bond_site_symmetry_2
    _geom_bond_distance
    _geom_bond_publ_flag
    O1 C7 . 1.217(3) ?
    O2 C10 . 1.208(3) ?
    O3 C11 . 1.349(3) ?
    O3 C14 . 1.451(3) ?
    N1 C10 . 1.390(3) ?
    N1 C7 . 1.414(3) ?
    N1 C1 . 1.430(3) ?
    C1 C2 . 1.372(4) ?
    C1 C6 . 1.379(4) ?
    C2 C3 . 1.402(5) ?
    C2 H2 . 0.9300 ?
    C3 C4 . 1.378(6) ?
    C3 H3 . 0.9300 ?
    C4 C5 . 1.364(6) ?
    C4 H4 . 0.9300 ?
    C5 C6 . 1.374(4) ?
    C5 H5 . 0.9300 ?
    C6 H6 . 0.9300 ?
    C7 C8 . 1.447(4) ?
    C8 C11 . 1.336(4) ?
    C8 C9 . 1.498(4) ?
    C9 C10 . 1.492(4) ?
    C9 H9A . 0.9700 ?
    C9 H9B . 0.9700 ?
    C11 C12 . 1.486(4) ?
    C12 C13 . 1.498(4) ?
    C12 H12A . 0.9700 ?
    C12 H12B . 0.9700 ?
    C13 C14 . 1.472(4) ?
    C13 H13A . 0.9700 ?
    C13 H13B . 0.9700 ?
    C14 H14A . 0.9700 ?
    C14 H14B . 0.9700 ?
loop_
    _geom_angle_atom_site_label_1
    _geom_angle_atom_site_label_2
    _geom_angle_atom_site_label_3
    _geom_angle_site_symmetry_1
    _geom_angle_site_symmetry_3
    _geom_angle
    _geom_angle_publ_flag
    C11 O3 C14 . . 110.3(2) ?
    C10 N1 C7 . . 112.4(2) ?
    C10 N1 C1 . . 123.6(2) ?
    C7 N1 C1 . . 124.0(2) ?
    C2 C1 C6 . . 121.0(3) ?
    C2 C1 N1 . . 120.0(3) ?
    C6 C1 N1 . . 118.9(3) ?
    C1 C2 C3 . . 118.4(4) ?
    C1 C2 H2 . . 120.8 ?
    C3 C2 H2 . . 120.8 ?
    C4 C3 C2 . . 119.8(4) ?
    C4 C3 H3 . . 120.1 ?
    C2 C3 H3 . . 120.1 ?
    C5 C4 C3 . . 121.0(3) ?
    C5 C4 H4 . . 119.5 ?
    C3 C4 H4 . . 119.5 ?
    C4 C5 C6 . . 119.6(4) ?
    C4 C5 H5 . . 120.2 ?
    C6 C5 H5 . . 120.2 ?
    C5 C6 C1 . . 120.1(3) ?
    C5 C6 H6 . . 119.9 ?
    C1 C6 H6 . . 119.9 ?
    O1 C7 N1 . . 122.7(2) ?
    O1 C7 C8 . . 130.7(3) ?
    N1 C7 C8 . . 106.5(2) ?
    C11 C8 C7 . . 123.7(2) ?
    C11 C8 C9 . . 127.5(2) ?
    C7 C8 C9 . . 108.7(2) ?
    C10 C9 C8 . . 104.1(2) ?
    C10 C9 H9A . . 110.9 ?
    C8 C9 H9A . . 110.9 ?
    C10 C9 H9B . . 110.9 ?
    C8 C9 H9B . . 110.9 ?
    H9A C9 H9B . . 108.9 ?
    O2 C10 N1 . . 124.1(2) ?
    O2 C10 C9 . . 128.0(2) ?
    N1 C10 C9 . . 107.9(2) ?
    C8 C11 O3 . . 119.3(2) ?
    C8 C11 C12 . . 129.6(2) ?
    O3 C11 C12 . . 111.1(2) ?
    C11 C12 C13 . . 104.4(2) ?
    C11 C12 H12A . . 110.9 ?
    C13 C12 H12A . . 110.9 ?
    C11 C12 H12B . . 110.9 ?
    C13 C12 H12B . . 110.9 ?
    H12A C12 H12B . . 108.9 ?
    C14 C13 C12 . . 107.1(3) ?
    C14 C13 H13A . . 110.3 ?
    C12 C13 H13A . . 110.3 ?
    C14 C13 H13B . . 110.3 ?
    C12 C13 H13B . . 110.3 ?
    H13A C13 H13B . . 108.6 ?
    O3 C14 C13 . . 107.1(2) ?
    O3 C14 H14A . . 110.3 ?
    C13 C14 H14A . . 110.3 ?
    O3 C14 H14B . . 110.3 ?
    C13 C14 H14B . . 110.3 ?
    H14A C14 H14B . . 108.6 ?
loop_
    _geom_torsion_atom_site_label_1
    _geom_torsion_atom_site_label_2
    _geom_torsion_atom_site_label_3
    _geom_torsion_atom_site_label_4
    _geom_torsion_site_symmetry_1
    _geom_torsion_site_symmetry_2
    _geom_torsion_site_symmetry_3
    _geom_torsion_site_symmetry_4
    _geom_torsion
    _geom_torsion_publ_flag
    C10 N1 C1 C2 . . . . -120.8(3) ?
    C7 N1 C1 C2 . . . . 60.9(4) ?
    C10 N1 C1 C6 . . . . 58.9(4) ?
    C7 N1 C1 C6 . . . . -119.3(3) ?
    C6 C1 C2 C3 . . . . 1.7(4) ?
    N1 C1 C2 C3 . . . . -178.6(3) ?
    C1 C2 C3 C4 . . . . -1.4(5) ?
    C2 C3 C4 C5 . . . . 0.1(6) ?
    C3 C4 C5 C6 . . . . 0.9(6) ?
    C4 C5 C6 C1 . . . . -0.7(5) ?
    C2 C1 C6 C5 . . . . -0.6(4) ?
    N1 C1 C6 C5 . . . . 179.6(3) ?
    C10 N1 C7 O1 . . . . 176.9(3) ?
    C1 N1 C7 O1 . . . . -4.7(4) ?
    C10 N1 C7 C8 . . . . -1.9(3) ?
    C1 N1 C7 C8 . . . . 176.5(2) ?
    O1 C7 C8 C11 . . . . -2.6(5) ?
    N1 C7 C8 C11 . . . . 176.1(2) ?
    O1 C7 C8 C9 . . . . 179.6(3) ?
    N1 C7 C8 C9 . . . . -1.7(3) ?
    C11 C8 C9 C10 . . . . -173.3(3) ?
    C7 C8 C9 C10 . . . . 4.4(3) ?
    C7 N1 C10 O2 . . . . -175.2(3) ?
    C1 N1 C10 O2 . . . . 6.4(4) ?
    C7 N1 C10 C9 . . . . 4.8(3) ?
    C1 N1 C10 C9 . . . . -173.6(2) ?
    C8 C9 C10 O2 . . . . 174.5(3) ?
    C8 C9 C10 N1 . . . . -5.5(3) ?
    C7 C8 C11 O3 . . . . -179.6(2) ?
    C9 C8 C11 O3 . . . . -2.2(4) ?
    C7 C8 C11 C12 . . . . -0.3(5) ?
    C9 C8 C11 C12 . . . . 177.1(3) ?
    C14 O3 C11 C8 . . . . 178.4(3) ?
    C14 O3 C11 C12 . . . . -1.0(3) ?
    C8 C11 C12 C13 . . . . -179.0(3) ?
    O3 C11 C12 C13 . . . . 0.3(4) ?
    C11 C12 C13 C14 . . . . 0.5(4) ?
    C11 O3 C14 C13 . . . . 1.3(4) ?
    C12 C13 C14 O3 . . . . -1.0(4) ?
loop_
    _geom_hbond_atom_site_label_D
    _geom_hbond_atom_site_label_H
    _geom_hbond_atom_site_label_A
    _geom_hbond_site_symmetry_A
    _geom_hbond_distance_DH
    _geom_hbond_distance_HA
    _geom_hbond_distance_DA
    _geom_hbond_angle_DHA
    C6 H6 O2 3_655 0.93 2.59 3.487(4) 161
    C9 H9A O1 4_565 0.97 2.50 3.403(3) 154
    C14 H14A O2 2_554 0.97 2.50 3.376(4) 150
    C14 H14B O2 4_665 0.97 2.51 3.384(4) 149
data_New_Global_Publ_Block
_journal_date_recd_electronic     2014-03-19
_journal_date_accepted     2014-04-01
_journal_name_full     'Acta Crystallographica, Section E'
_journal_year     2014
_journal_volume     70
_journal_issue      5
_journal_page_first     o521
_journal_page_last     o521
_journal_paper_category     QO
_journal_paper_doi     10.1107/S1600536814007193
_journal_coeditor_code     HB7212
_publ_contact_author_name     'Ying Shao'
_publ_contact_author_address
;
Key Laboratory of Fine Petrochemical Engineering
Changzhou University
Changzhou 213164
Jiangsu, People's Republic of China
;
_publ_contact_author_email     'shaoying810724@163.com'
_publ_contact_author_fax     ?
_publ_contact_author_phone     ?
_publ_section_title
;
(<i>E</i>)-3-(Oxolan-2-ylidene)-1-phenylpyrrolidine-2,5-dione
;
loop_
    _publ_author_name
    _publ_author_footnote
    _publ_author_address
    'Shao, Ying' .
;
Key Laboratory of Fine Petrochemical Engineering
Changzhou University
Changzhou 213164
Jiangsu, People's Republic of China
;
    'Xia, Yong-An' ?
;
Key Laboratory of Fine Petrochemical Engineering
Changzhou University
Changzhou 213164
Jiangsu, People's Republic of China
;
    'Wu, Zhu-Hong' .
;
Key Laboratory of Fine Petrochemical Engineering
Changzhou University
Changzhou 213164
Jiangsu, People's Republic of China
;
    'Liu, Xiao-Long' .
;
Key Laboratory of Fine Petrochemical Engineering
Changzhou University
Changzhou 213164
Jiangsu, People's Republic of China
;
