# Supplementary material for: (E)-3-(Oxolan-2-yl­idene)-1-phenyl­pyrrolidine-2,5-dione
Source: Acta Crystallogr Sect E Struct Rep Online. 2014 Apr 5;70(Pt 5):o521. doi: 10.1107/S1600536814007193 (PMC4011259; doi:10.1107/S1600536814007193)
Supplement: Supplementary file 2 [file e-70-0o521-Isup2.hkl]

# 
# h,k,l, Fc-squared, Fo-squared, sigma(Fo-squared) and status flag 
# 
data_I
_shelx_title '  _m131120a' 
_shelx_refln_list_code          4 
_shelx_F_calc_maximum      149.41 
_exptl_crystal_F_000       512.00 
_reflns_d_resolution_high  0.8302 
 
loop_ 
 _symmetry_equiv_pos_as_xyz 
 'x, y, z' 
 '-x+1/2, y+1/2, -z+1/2' 
 '-x, -y, -z' 
 'x-1/2, -y-1/2, z-1/2' 
 
_cell_length_a     8.1436 
_cell_length_b    13.7289 
_cell_length_c    11.1600 
_cell_angle_alpha  90.000 
_cell_angle_beta  105.177 
_cell_angle_gamma  90.000 
 
_shelx_F_squared_multiplier     1.000 
 
loop_ 
 _refln_index_h 
 _refln_index_k 
 _refln_index_l 
 _refln_F_squared_calc 
 _refln_F_squared_meas 
 _refln_F_squared_sigma 
 _refln_observed_status 
   4   0   0      163.70      149.12      4.22 o 
   6   0   0       20.54       12.03      2.93 o 
   8   0   0       29.78       28.04      4.08 o 
   2   1   0      135.03      149.91      2.47 o 
   3   1   0     1584.60     1424.52      7.38 o 
   4   1   0       18.82       19.84      1.32 o 
   5   1   0       38.11       34.38      1.95 o 
   6   1   0       32.49       26.21      2.11 o 
   7   1   0        0.42        4.40      1.24 o 
   8   1   0        0.53        2.76      1.78 o 
   9   1   0        0.04        8.60      3.31 o 
   1   2   0     1473.56     1400.11      5.28 o 
   2   2   0     7778.96     7494.71     21.36 o 
   3   2   0      652.40      626.74      5.35 o 
   4   2   0     1758.39     1993.85     10.94 o 
   5   2   0       19.87       25.63      1.62 o 
   6   2   0       40.14       42.90      2.31 o 
   7   2   0        1.23        4.15      1.58 o 
   8   2   0       10.48       10.03      1.85 o 
   9   2   0        0.54        5.04      1.78 o 
   1   3   0      887.30      796.94      4.74 o 
   2   3   0     3014.86     2819.08     14.15 o 
   3   3   0      118.95      107.62      2.43 o 
   4   3   0     1367.12     1475.52      9.46 o 
   5   3   0       99.31      123.13      3.45 o 
   6   3   0        3.75        3.49      0.93 o 
   7   3   0       43.33       42.62      3.26 o 
   8   3   0        8.01        8.31      2.03 o 
   9   3   0        1.56        3.54      1.70 o 
   0   4   0      617.06      582.52      5.52 o 
   1   4   0       90.97       61.72      1.58 o 
   2   4   0      148.17      122.74      2.30 o 
   3   4   0      829.43      891.33      6.88 o 
   4   4   0      109.61      107.34      3.06 o 
   5   4   0      101.82      100.25      3.08 o 
   6   4   0       57.95       54.57      2.75 o 
   7   4   0       12.89       15.53      3.01 o 
   8   4   0        3.08        5.74      3.11 o 
   9   4   0        1.06        4.42      1.99 o 
   1   5   0      183.47      166.71      2.50 o 
   2   5   0        7.20        8.27      0.76 o 
   3   5   0      121.11      137.45      2.89 o 
   4   5   0       42.94       52.10      2.16 o 
   5   5   0       64.03       70.34      2.79 o 
   6   5   0       16.88       10.34      1.52 o 
   7   5   0        1.17        4.16      1.57 o 
   8   5   0       19.89       12.27      2.22 o 
   9   5   0        1.18        3.88      3.27 o 
   0   6   0      292.12      266.98      5.40 o 
   1   6   0      272.33      283.97      3.53 o 
   2   6   0      581.37      607.08      5.65 o 
   3   6   0      166.30      167.61      3.30 o 
   4   6   0      213.47      197.64      3.99 o 
   5   6   0       70.70       67.73      3.06 o 
   6   6   0       13.90       16.25      2.54 o 
   7   6   0       59.35       67.78      4.55 o 
   8   6   0        5.51        5.71      2.10 o 
   1   7   0      103.24       97.35      2.34 o 
   2   7   0       34.23       40.68      1.85 o 
   3   7   0      151.55      135.54      3.21 o 
   4   7   0        0.78        1.82      1.02 o 
   5   7   0        6.14        4.65      1.23 o 
   6   7   0       13.35       14.62      3.63 o 
   7   7   0        0.23        3.14      1.77 o 
   8   7   0        5.53        7.02      2.92 o 
   0   8   0      768.33      861.44     10.38 o 
   1   8   0      237.13      273.13      3.97 o 
   2   8   0       66.86       60.97      2.34 o 
   3   8   0      141.61      155.31      3.52 o 
   4   8   0       63.13       59.72      2.56 o 
   5   8   0       61.88       59.56      2.97 o 
   6   8   0       96.67      100.24      5.39 o 
   7   8   0       64.16       55.78      5.04 o 
   8   8   0        2.40        5.93      1.47 o 
   1   9   0        8.60        8.61      0.98 o 
   2   9   0        0.02        2.55      1.00 o 
   3   9   0        3.81        3.23      0.95 o 
   4   9   0       10.09       13.11      1.49 o 
   5   9   0      130.17      113.20      4.78 o 
   6   9   0       46.70       39.45      3.64 o 
   7   9   0       34.16       29.08      3.40 o 
   0  10   0      111.92      121.04      4.55 o 
   1  10   0        6.67        5.47      0.98 o 
   2  10   0       29.56       30.93      1.97 o 
   3  10   0       74.41       65.25      2.87 o 
   4  10   0       95.60      108.38      4.69 o 
   5  10   0        5.10        6.37      1.81 o 
   6  10   0        2.42        2.99      1.98 o 
   7  10   0        0.89        3.64      1.44 o 
   1  11   0       11.94       11.07      1.53 o 
   2  11   0        5.02        4.29      0.89 o 
   3  11   0       28.20       26.19      1.90 o 
   4  11   0       13.53       10.75      1.81 o 
   5  11   0        0.26        2.60      2.08 o 
   6  11   0        0.42        2.21      2.66 o 
   7  11   0        0.73        1.23      1.30 o 
   0  12   0       51.34       45.64      3.77 o 
   1  12   0       58.24       55.29      3.01 o 
   2  12   0       47.14       39.80      2.76 o 
   3  12   0       51.49       52.58      3.79 o 
   4  12   0       13.23       17.04      2.75 o 
   5  12   0        2.60        4.71      1.55 o 
   6  12   0        0.32        5.10      2.42 o 
   1  13   0      171.11      171.05      5.43 o 
   2  13   0        1.05        2.66      1.42 o 
   3  13   0       47.72       52.01      4.03 o 
   4  13   0       16.01       11.77      1.80 o 
   5  13   0       12.75       10.46      1.69 o 
   0  14   0        3.74        3.01      4.10 o 
   1  14   0        3.89        4.40      1.16 o 
   2  14   0        0.08        2.63      2.18 o 
   3  14   0        0.01        3.09      1.42 o 
   4  14   0        1.48        5.82      2.06 o 
   5  14   0        2.05        6.17      2.08 o 
   1  15   0       21.95       18.71      3.26 o 
   2  15   0       49.54       48.27      5.17 o 
   3  15   0       10.94        8.61      1.97 o 
   0  16   0        1.05       -1.90      2.60 o 
   1  16   0        0.18        3.41      1.51 o 
   2  16   0        7.58        9.27      1.65 o 
  -9   0   1        0.78        9.02      2.75 o 
  -7   0   1        6.86        5.25      1.45 o 
  -5   0   1       19.98       14.45      1.91 o 
  -3   0   1        3.76        1.45      0.92 o 
   1   0   1     2221.69     2152.57      8.90 o 
   3   0   1      180.81      166.57      3.86 o 
   5   0   1       73.03       67.81      3.57 o 
   7   0   1       56.13       59.41      5.64 o 
   9   0   1       11.21       11.56      3.58 o 
  -9   1   1        4.39        6.98      2.38 o 
  -8   1   1        9.43        7.42      1.94 o 
  -7   1   1       26.82       27.80      3.48 o 
  -6   1   1       27.92       24.50      1.66 o 
  -5   1   1      333.24      313.97      4.70 o 
  -4   1   1      185.60      210.95      3.53 o 
  -3   1   1      211.99      203.02      2.91 o 
  -2   1   1     2721.69     2413.43      8.69 o 
  -1   1   1      298.84      283.62      2.31 o 
   1   1   1       44.24       23.98      0.85 o 
   2   1   1     3323.85     3159.11     11.22 o 
   3   1   1      167.85      167.35      2.84 o 
   4   1   1       83.95       83.85      2.57 o 
   5   1   1       38.12       46.58      2.21 o 
   6   1   1      104.27      114.16      3.61 o 
   7   1   1        1.59        1.00      1.63 o 
   8   1   1        9.07        7.32      3.08 o 
   9   1   1        0.03        6.72      2.37 o 
  -9   2   1        7.76       12.25      2.20 o 
  -8   2   1       11.54       13.31      2.34 o 
  -7   2   1       12.19       16.91      1.92 o 
  -6   2   1       99.71       98.86      3.35 o 
  -5   2   1       65.89       63.63      2.57 o 
  -4   2   1     2081.99     2336.55     14.83 o 
  -3   2   1     1158.60     1228.84      6.96 o 
  -2   2   1    22323.10    19404.54    248.17 o 
  -1   2   1     1894.35     1621.26      6.16 o 
   0   2   1    10710.56     8788.50     85.32 o 
   1   2   1     1492.53     1287.43      7.13 o 
   2   2   1      171.56      163.79      2.33 o 
   3   2   1      769.62      810.83      6.15 o 
   4   2   1        1.49        3.40      0.80 o 
   5   2   1        1.50        6.70      1.02 o 
   6   2   1       57.24       68.74      3.01 o 
   7   2   1       12.66       10.56      1.68 o 
   8   2   1       28.61       32.34      5.50 o 
   9   2   1       11.82        7.11      1.50 o 
  -9   3   1        3.79        4.27      1.32 o 
  -8   3   1        0.04       -2.10      2.10 o 
  -7   3   1       22.77       20.43      2.61 o 
  -6   3   1       36.04       35.47      2.10 o 
  -5   3   1       39.93       45.79      2.35 o 
  -4   3   1       35.65       45.04      2.03 o 
  -3   3   1        9.68        3.79      0.67 o 
  -2   3   1      394.48      340.42      3.47 o 
  -1   3   1      140.82      140.80      2.07 o 
   0   3   1      169.32      192.24      3.15 o 
   1   3   1     2583.66     2422.40      8.77 o 
   2   3   1      471.50      438.68      3.80 o 
   3   3   1      650.41      652.19      6.01 o 
   4   3   1      151.19      146.69      3.10 o 
   5   3   1        0.00        3.50      0.93 o 
   6   3   1        0.14        3.05      1.72 o 
   7   3   1        0.00        6.06      1.93 o 
   8   3   1        7.70       11.43      2.11 o 
   9   3   1        1.64        7.18      2.25 o 
  -9   4   1        2.81        1.22      2.02 o 
  -8   4   1       17.32       14.19      2.47 o 
  -7   4   1       85.36       81.73      4.82 o 
  -6   4   1      595.52      613.01      9.97 o 
  -5   4   1       64.38       74.05      2.77 o 
  -4   4   1     4161.43     4376.90     19.74 o 
  -3   4   1      308.51      336.19      4.11 o 
  -2   4   1      824.87      794.77      5.33 o 
  -1   4   1      608.29      566.52      4.10 o 
   0   4   1       21.03       12.53      1.03 o 
   1   4   1     1525.29     1503.41     10.41 o 
   2   4   1     1274.01     1330.54      8.71 o 
   3   4   1     2609.81     2775.27     15.08 o 
   4   4   1      255.94      251.06      4.03 o 
   5   4   1      454.08      477.63      6.04 o 
   6   4   1      100.21       96.46      5.69 o 
   7   4   1        0.73        0.76      1.90 o 
   8   4   1        2.48        5.83      1.83 o 
  -9   5   1        0.62        7.04      1.42 o 
  -8   5   1        3.14        3.60      1.35 o 
  -7   5   1        4.57        7.21      1.90 o 
  -6   5   1       48.85       47.39      2.72 o 
  -5   5   1      149.71      151.14      3.79 o 
  -4   5   1      359.90      395.51      5.22 o 
  -3   5   1       46.38       55.53      1.93 o 
  -2   5   1      375.00      393.67      4.16 o 
  -1   5   1      430.45      395.43      3.65 o 
   0   5   1       39.57       36.76      1.34 o 
   1   5   1        0.27        0.54      0.71 o 
   2   5   1      160.07      156.05      2.76 o 
   3   5   1       97.44       94.35      2.52 o 
   4   5   1       65.03       57.30      2.32 o 
   5   5   1       88.46       73.04      2.79 o 
   6   5   1        0.01        3.35      1.93 o 
   7   5   1       15.70       14.43      2.38 o 
   8   5   1        0.03        6.47      2.34 o 
  -8   6   1       40.04       41.30      4.19 o 
  -7   6   1        0.14        3.90      1.75 o 
  -6   6   1       16.54       13.27      2.41 o 
  -5   6   1       15.94       12.63      1.22 o 
  -4   6   1       51.26       46.29      2.07 o 
  -3   6   1      134.03      130.54      2.96 o 
  -2   6   1      521.66      559.42      5.79 o 
  -1   6   1      557.84      616.28      5.25 o 
   0   6   1     1390.23     1436.29     11.66 o 
   1   6   1      171.72      160.72      2.80 o 
   2   6   1      319.12      324.17      4.26 o 
   3   6   1       34.92       37.26      1.83 o 
   4   6   1      134.74      143.14      3.39 o 
   5   6   1      183.99      177.71      4.16 o 
   6   6   1       12.41        8.66      1.59 o 
   7   6   1        0.02        2.33      1.45 o 
   8   6   1       17.48       14.25      3.18 o 
  -8   7   1       29.28       32.13      5.13 o 
  -7   7   1       88.07       83.39      5.84 o 
  -6   7   1       14.99       15.47      2.10 o 
  -5   7   1       60.91       54.10      2.75 o 
  -4   7   1       29.26       33.68      1.94 o 
  -3   7   1        2.55        3.08      0.92 o 
  -2   7   1        6.79        8.08      0.95 o 
  -1   7   1      273.42      268.70      3.86 o 
   0   7   1        2.33        1.35      0.56 o 
   1   7   1      466.90      458.01      4.76 o 
   2   7   1      138.28      151.38      3.02 o 
   3   7   1       57.46       54.35      2.20 o 
   4   7   1       25.32       22.59      1.65 o 
   5   7   1      177.96      170.89      5.00 o 
   6   7   1      110.98      113.29      5.70 o 
   7   7   1        9.01        6.99      1.40 o 
   8   7   1        3.12        6.23      1.57 o 
  -8   8   1        0.29       -1.40      3.01 o 
  -7   8   1        1.95        4.23      1.86 o 
  -6   8   1       26.67       19.47      4.74 o 
  -5   8   1       13.58        9.14      1.54 o 
  -4   8   1      145.74      142.15      3.66 o 
  -3   8   1        0.13        3.76      1.40 o 
  -2   8   1      133.25      115.68      2.86 o 
  -1   8   1      175.27      161.34      3.26 o 
   0   8   1      144.97      151.30      3.04 o 
   1   8   1        5.53        9.16      0.93 o 
   2   8   1      266.18      261.04      4.51 o 
   3   8   1       45.17       46.81      2.21 o 
   4   8   1       17.23       19.67      1.52 o 
   5   8   1       21.44       22.38      2.59 o 
   6   8   1       59.18       63.60      5.25 o 
   7   8   1        0.02        2.39      1.48 o 
   8   8   1        4.18        6.55      2.14 o 
  -8   9   1        0.11        5.21      2.36 o 
  -7   9   1        9.62        8.91      1.66 o 
  -6   9   1       60.42       49.61      4.13 o 
  -5   9   1        3.24        4.63      1.25 o 
  -4   9   1       98.65       87.63      3.10 o 
  -3   9   1        1.50        1.53      0.96 o 
  -2   9   1      107.75      110.94      2.99 o 
  -1   9   1       12.96       15.99      1.21 o 
   0   9   1      205.87      216.31      3.83 o 
   1   9   1        3.03        6.40      0.85 o 
   2   9   1        1.26        3.58      0.85 o 
   3   9   1        0.41        2.67      0.97 o 
   4   9   1       13.78       12.58      1.13 o 
   5   9   1        0.01        2.47      1.01 o 
   6   9   1       13.73       13.00      2.37 o 
   7   9   1        0.78        5.75      1.71 o 
  -7  10   1        4.44        6.37      1.76 o 
  -6  10   1       34.34       35.11      3.59 o 
  -5  10   1        7.35        8.96      1.93 o 
  -4  10   1       29.95       21.28      2.13 o 
  -3  10   1       60.77       52.74      2.83 o 
  -2  10   1      117.17      110.27      3.45 o 
  -1  10   1      122.74      125.33      3.32 o 
   0  10   1       53.33       51.74      2.13 o 
   1  10   1      120.45      131.40      3.36 o 
   2  10   1       24.36       24.02      1.56 o 
   3  10   1       28.54       30.87      2.22 o 
   4  10   1       55.01       57.40      3.06 o 
   5  10   1        8.83        6.52      1.47 o 
   6  10   1       13.79       10.42      2.55 o 
   7  10   1        3.54        2.15      2.41 o 
  -7  11   1        5.70        5.75      1.47 o 
  -6  11   1        1.79        6.10      2.71 o 
  -5  11   1       28.46       34.65      3.13 o 
  -4  11   1      220.11      218.02      6.99 o 
  -3  11   1      154.72      162.86      4.70 o 
  -2  11   1      527.99      542.25      8.75 o 
  -1  11   1       41.15       37.52      2.27 o 
   0  11   1      236.09      232.35      4.40 o 
   1  11   1        8.83       10.61      1.19 o 
   2  11   1      146.46      166.42      4.37 o 
   3  11   1        0.28        2.18      1.06 o 
   4  11   1       47.35       50.28      3.54 o 
   5  11   1        1.79        2.13      2.34 o 
   6  11   1        4.44        3.07      1.53 o 
  -6  12   1        3.68        5.04      1.41 o 
  -5  12   1        0.03        1.75      2.31 o 
  -4  12   1        1.84        4.53      2.44 o 
  -3  12   1       12.16       11.56      1.45 o 
  -2  12   1       30.20       26.88      2.19 o 
  -1  12   1        8.18        5.54      0.99 o 
   0  12   1        7.00        7.27      0.96 o 
   1  12   1       69.75       74.42      3.40 o 
   2  12   1       86.22       92.32      4.11 o 
   3  12   1       16.00       21.19      2.01 o 
   4  12   1        0.98        2.41      1.83 o 
   5  12   1        1.63        5.47      1.58 o 
   6  12   1        0.05        2.37      1.52 o 
  -6  13   1        0.00       -0.92      3.46 o 
  -5  13   1        1.21        5.32      1.57 o 
  -4  13   1        1.08        7.10      1.69 o 
  -3  13   1        2.68        4.44      2.05 o 
  -2  13   1       84.24       78.28      4.06 o 
  -1  13   1       32.42       42.29      3.12 o 
   0  13   1      181.20      173.05      6.65 o 
   1  13   1        2.38        3.73      2.26 o 
   2  13   1       47.16       39.58      3.13 o 
   3  13   1       22.55       11.63      1.89 o 
   4  13   1        2.19        4.20      1.85 o 
   5  13   1       23.66       18.14      3.08 o 
  -5  14   1        4.26        4.49      2.15 o 
  -4  14   1        6.46       11.43      2.35 o 
  -3  14   1        1.15        2.62      1.49 o 
  -2  14   1        1.03       -0.69      2.06 o 
  -1  14   1        9.31        8.80      1.68 o 
   0  14   1       37.20       32.11      2.62 o 
   1  14   1       19.22       18.82      2.18 o 
   2  14   1       79.29       84.25      4.54 o 
   3  14   1        7.33        5.70      1.52 o 
   4  14   1       10.97        9.83      2.09 o 
  -4  15   1        2.47        1.65      1.22 o 
  -3  15   1       28.29       21.83      2.99 o 
  -2  15   1        5.17        3.20      1.52 o 
  -1  15   1        8.42        6.11      1.88 o 
   0  15   1       11.00        8.03      1.75 o 
   1  15   1       12.90        9.45      2.12 o 
   2  15   1        0.03        1.86      1.49 o 
   3  15   1        1.29        2.49      1.27 o 
  -2  16   1        9.01       11.44      1.93 o 
  -1  16   1        0.78        4.26      1.23 o 
   0  16   1        8.88        8.30      1.74 o 
   1  16   1        1.36        2.19      3.49 o 
   2  16   1        8.13        4.81      1.38 o 
  -8   0   2       29.32       40.46      5.33 o 
  -6   0   2        5.32        5.88      1.53 o 
  -4   0   2        7.99        5.76      1.17 o 
  -2   0   2       87.63       75.21      2.50 o 
   0   0   2       69.94       57.56      1.47 o 
   2   0   2     1244.48     1258.88      8.53 o 
   4   0   2      159.50      146.51      4.26 o 
   6   0   2       43.40       51.77      4.73 o 
   8   0   2        3.85        3.53      2.19 o 
  -9   1   2        7.95       10.40      1.88 o 
  -8   1   2        0.31        6.47      1.62 o 
  -7   1   2        5.25        1.57      1.89 o 
  -6   1   2        1.44        3.79      1.24 o 
  -5   1   2       94.88       71.97      2.58 o 
  -4   1   2       22.82       15.65      1.15 o 
  -3   1   2       88.25       96.33      2.12 o 
  -2   1   2       29.22       38.12      1.48 o 
  -1   1   2     1248.23     1192.97      4.87 o 
   0   1   2      451.63      404.23      2.92 o 
   1   1   2     1555.09     1487.50      6.07 o 
   2   1   2       28.61       24.19      1.06 o 
   3   1   2        8.73        9.19      0.97 o 
   4   1   2      299.60      335.67      4.35 o 
   5   1   2        5.60        6.37      1.18 o 
   6   1   2       82.45       98.90      3.94 o 
   7   1   2        0.70        0.57      1.19 o 
   8   1   2        3.65        6.00      1.62 o 
  -9   2   2        0.33        4.50      1.70 o 
  -8   2   2        7.36        7.21      2.22 o 
  -7   2   2        4.75        6.76      1.91 o 
  -6   2   2       92.98       93.51      3.23 o 
  -5   2   2      110.93      106.80      3.06 o 
  -4   2   2      155.95      148.26      3.32 o 
  -3   2   2      654.05      633.85      5.19 o 
  -2   2   2     2508.78     2355.60      9.55 o 
  -1   2   2      600.78      585.57      4.89 o 
   0   2   2       27.02       24.94      0.98 o 
   1   2   2     6238.39     5711.83     16.43 o 
   2   2   2       74.91       66.20      1.62 o 
   3   2   2      105.14      105.57      2.59 o 
   4   2   2       29.56       31.22      1.59 o 
   5   2   2      231.69      242.09      4.44 o 
   6   2   2        2.38        3.06      1.17 o 
   7   2   2       25.22       25.03      2.65 o 
   8   2   2       11.77       14.06      2.07 o 
  -9   3   2        2.32        3.42      1.76 o 
  -8   3   2        0.01        3.58      2.00 o 
  -7   3   2        7.80        9.24      1.73 o 
  -6   3   2       11.58        9.97      1.57 o 
  -5   3   2       62.78       76.56      2.76 o 
  -4   3   2      404.08      455.84      5.41 o 
  -3   3   2      497.85      524.34      4.97 o 
  -2   3   2     4473.97     4259.25     20.98 o 
  -1   3   2        0.11        1.58      1.12 o 
   0   3   2        1.59        0.41      0.96 o 
   1   3   2       19.90       11.41      0.82 o 
   2   3   2      815.83      748.61      5.37 o 
   3   3   2      289.24      322.21      3.95 o 
   4   3   2       41.79       45.13      1.98 o 
   5   3   2        5.74        6.89      0.98 o 
   6   3   2       21.16       21.31      2.42 o 
   7   3   2        0.55        1.57      1.77 o 
   8   3   2        4.26        4.77      1.71 o 
  -9   4   2       18.92       13.70      2.25 o 
  -8   4   2       35.10       35.08      3.59 o 
  -7   4   2      119.18      131.73      6.11 o 
  -6   4   2      317.11      326.28      7.50 o 
  -5   4   2      845.96      994.81      8.76 o 
  -4   4   2      460.63      476.04      5.85 o 
  -3   4   2      408.12      437.85      4.61 o 
  -2   4   2        0.11       -0.21      0.74 o 
  -1   4   2      356.16      330.87      3.24 o 
   0   4   2      194.99      177.28      2.31 o 
   1   4   2       47.89       45.83      1.41 o 
   2   4   2       41.02       32.55      1.41 o 
   3   4   2        1.70        2.98      0.87 o 
   4   4   2      138.39      144.80      3.52 o 
   5   4   2       14.64       19.51      1.47 o 
   6   4   2       21.15       28.22      2.83 o 
   7   4   2       61.00       63.79      4.92 o 
   8   4   2        1.95        7.08      1.67 o 
  -9   5   2        0.04        3.06      1.95 o 
  -8   5   2        0.70        5.52      2.49 o 
  -7   5   2        0.36        1.56      1.63 o 
  -6   5   2        5.52        5.41      0.88 o 
  -5   5   2        6.92       10.80      1.34 o 
  -4   5   2       17.51       14.62      1.72 o 
  -3   5   2      195.78      209.84      3.69 o 
  -2   5   2       83.96       62.20      1.81 o 
  -1   5   2      202.88      238.26      3.19 o 
   0   5   2     1413.79     1465.62      8.66 o 
   1   5   2       32.59       40.33      1.59 o 
   2   5   2      976.12     1049.45      7.61 o 
   3   5   2        5.28        5.48      0.82 o 
   4   5   2       52.92       55.54      2.32 o 
   5   5   2        0.94        1.90      1.21 o 
   6   5   2        0.20        4.75      1.45 o 
   7   5   2        4.08        9.14      2.01 o 
   8   5   2        3.02        7.94      1.91 o 
  -9   6   2       35.46       23.29      3.38 o 
  -8   6   2       68.59       53.28      4.83 o 
  -7   6   2      110.93      112.68      5.76 o 
  -6   6   2      475.81      528.31     20.26 o 
  -5   6   2        0.43        5.43      0.81 o 
  -4   6   2      237.37      219.81      4.43 o 
  -3   6   2        1.00        1.35      1.08 o 
  -2   6   2       72.13       74.63      2.07 o 
  -1   6   2      447.26      496.19      5.09 o 
   0   6   2      282.75      269.51      4.54 o 
   1   6   2      223.13      255.99      3.66 o 
   2   6   2      630.02      713.36      6.22 o 
   3   6   2      198.16      174.78      3.48 o 
   4   6   2      253.93      278.94      4.65 o 
   5   6   2        0.80        0.16      1.66 o 
   6   6   2        1.97        4.95      1.49 o 
   7   6   2       75.32       71.68      4.85 o 
   8   6   2       18.26       10.62      2.36 o 
  -8   7   2       23.87       28.68      3.60 o 
  -7   7   2        1.18        3.60      2.07 o 
  -6   7   2       22.06       18.88      3.74 o 
  -5   7   2       22.24       19.62      1.77 o 
  -4   7   2       13.01       17.01      1.54 o 
  -3   7   2       37.25       49.44      2.07 o 
  -2   7   2      332.44      330.19      4.51 o 
  -1   7   2       68.57       72.37      2.06 o 
   0   7   2      143.48      158.04      3.08 o 
   1   7   2      486.22      487.25      6.87 o 
   2   7   2       35.36       44.26      1.93 o 
   3   7   2      253.70      273.55      4.26 o 
   4   7   2       48.88       56.13      2.49 o 
   5   7   2        7.12        9.02      1.42 o 
   6   7   2        0.22        4.22      1.47 o 
   7   7   2        8.85        7.83      1.62 o 
   8   7   2        2.16        3.15      1.20 o 
  -8   8   2        9.72        4.97      2.22 o 
  -7   8   2        0.12        1.85      1.96 o 
  -6   8   2        6.24       11.21      1.99 o 
  -5   8   2        0.11        1.47      1.37 o 
  -4   8   2       76.74       61.27      2.59 o 
  -3   8   2        4.97       10.32      1.11 o 
  -2   8   2      502.37      492.45      5.65 o 
  -1   8   2       10.10        7.47      0.90 o 
   0   8   2       18.87       23.13      1.35 o 
   1   8   2       13.05        7.10      0.88 o 
   2   8   2        0.64        0.69      0.89 o 
   3   8   2       60.00       56.03      2.31 o 
   4   8   2       44.48       49.68      2.60 o 
   5   8   2       92.83       91.65      3.80 o 
   6   8   2       18.96       22.15      2.43 o 
   7   8   2       10.29       10.24      2.40 o 
  -8   9   2        1.45        6.30      2.34 o 
  -7   9   2       13.18       14.87      2.55 o 
  -6   9   2       75.12       72.75      4.60 o 
  -5   9   2      144.71      153.59      5.28 o 
  -4   9   2      256.78      230.68      4.87 o 
  -3   9   2       98.53      107.24      3.31 o 
  -2   9   2      225.29      229.61      4.11 o 
  -1   9   2      294.06      311.86      4.38 o 
   0   9   2       94.81       99.42      2.67 o 
   1   9   2       77.51       92.08      2.66 o 
   2   9   2      142.62      143.86      3.38 o 
   3   9   2        2.38        2.64      0.76 o 
   4   9   2       97.44       88.90      3.60 o 
   5   9   2        0.72        1.72      1.58 o 
   6   9   2       14.22        8.60      3.27 o 
   7   9   2        0.46        2.01      1.56 o 
  -7  10   2        0.05        0.09      1.96 o 
  -6  10   2        4.02        7.83      1.97 o 
  -5  10   2        0.62        4.37      2.65 o 
  -4  10   2       56.79       55.58      3.48 o 
  -3  10   2        0.04        1.74      1.08 o 
  -2  10   2       18.01       11.41      1.06 o 
  -1  10   2        0.00        1.72      0.73 o 
   0  10   2       12.05        6.02      0.98 o 
   1  10   2       14.20       15.70      2.04 o 
   2  10   2      119.24      116.40      3.29 o 
   3  10   2        0.00        3.34      1.01 o 
   4  10   2       76.28       73.11      3.86 o 
   5  10   2        2.68        5.90      1.38 o 
   6  10   2        0.27        4.59      2.49 o 
   7  10   2        6.67        6.21      2.49 o 
  -7  11   2        0.21        2.34      1.42 o 
  -6  11   2        2.92        5.08      1.63 o 
  -5  11   2       29.88       31.75      3.57 o 
  -4  11   2       26.34       13.91      2.33 o 
  -3  11   2      110.04      127.45      3.94 o 
  -2  11   2       31.11       23.75      1.85 o 
  -1  11   2        3.19        7.15      1.00 o 
   0  11   2       30.61       28.54      1.85 o 
   1  11   2        5.07        7.51      1.26 o 
   2  11   2        0.05        0.83      1.14 o 
   3  11   2       79.48       89.26      4.63 o 
   4  11   2        7.76        6.11      1.42 o 
   5  11   2       12.79       15.55      2.30 o 
   6  11   2        4.75        4.52      1.50 o 
  -6  12   2        1.58        6.19      2.26 o 
  -5  12   2        2.34        3.18      1.55 o 
  -4  12   2        0.42        3.34      1.07 o 
  -3  12   2        4.75        8.58      1.47 o 
  -2  12   2       79.48       68.46      3.59 o 
  -1  12   2       29.47       25.38      1.88 o 
   0  12   2      355.25      375.66      6.36 o 
   1  12   2        2.60        4.52      1.03 o 
   2  12   2      161.77      181.15      5.39 o 
   3  12   2       15.52       11.04      1.75 o 
   4  12   2       10.12        7.97      1.75 o 
   5  12   2       19.54       17.88      2.76 o 
  -6  13   2        7.27        7.17      1.97 o 
  -5  13   2       10.01       11.46      2.76 o 
  -4  13   2       18.72       13.89      2.81 o 
  -3  13   2        2.86        3.66      1.07 o 
  -2  13   2        3.45        5.40      1.21 o 
  -1  13   2       70.25       82.85      5.71 o 
   0  13   2       60.50       66.33      3.77 o 
   1  13   2       30.87       42.62      3.36 o 
   2  13   2       60.52       57.84      3.67 o 
   3  13   2        0.09        3.90      1.35 o 
   4  13   2        0.01        2.89      1.77 o 
   5  13   2        0.00        0.50      1.52 o 
  -5  14   2       12.10       10.20      2.32 o 
  -4  14   2        8.15       11.99      2.20 o 
  -3  14   2        1.20        3.87      3.38 o 
  -2  14   2       25.15       23.78      2.42 o 
  -1  14   2       46.46       42.19      3.09 o 
   0  14   2       65.18       57.28      3.46 o 
   1  14   2        0.61        1.63      1.78 o 
   2  14   2       17.46       12.32      1.75 o 
   3  14   2        4.69        2.70      1.10 o 
   4  14   2        0.20        3.37      1.71 o 
  -4  15   2       10.33       10.57      2.53 o 
  -3  15   2        0.13        9.87      2.84 o 
  -2  15   2        8.76        9.22      1.91 o 
  -1  15   2       36.76       26.95      2.76 o 
   0  15   2        1.64        2.89      1.77 o 
   1  15   2       34.19       24.27      3.39 o 
   2  15   2        0.00        3.76      1.74 o 
   3  15   2        2.15        1.96      3.10 o 
  -2  16   2       16.51       18.02      2.59 o 
  -1  16   2        2.83       -0.22      1.82 o 
   0  16   2        1.15        5.55      1.28 o 
   1  16   2        3.43        2.17      2.20 o 
  -9   0   3       17.34       13.25      3.46 o 
  -7   0   3        3.51        5.68      2.44 o 
  -5   0   3        8.04        7.48      1.73 o 
  -3   0   3      272.67      213.87      4.45 o 
  -1   0   3     3271.37     3084.35     13.95 o 
   1   0   3       84.99       84.03      1.99 o 
   3   0   3     1166.70     1207.25     11.23 o 
   5   0   3       11.79        7.60      1.57 o 
   7   0   3       18.67       21.06      3.42 o 
  -9   1   3        2.93        1.54      1.91 o 
  -8   1   3        0.09        0.68      1.61 o 
  -7   1   3        8.96       10.48      1.58 o 
  -6   1   3        0.03        2.01      1.01 o 
  -5   1   3       83.62       82.51      2.73 o 
  -4   1   3     1094.15     1064.74     10.01 o 
  -3   1   3      645.93      639.47      5.30 o 
  -2   1   3     1186.12     1150.29      5.62 o 
  -1   1   3     1009.47      971.58      5.09 o 
   0   1   3      235.86      208.78      2.51 o 
   1   1   3       53.78       44.93      1.22 o 
   2   1   3      179.65      160.03      2.35 o 
   3   1   3        0.03        1.71      0.51 o 
   4   1   3       92.31       91.61      2.60 o 
   5   1   3        0.02        3.38      0.82 o 
   6   1   3        0.02        2.99      1.07 o 
   7   1   3        1.17        3.25      1.27 o 
   8   1   3        0.23        5.01      1.58 o 
  -9   2   3        7.07        8.29      1.93 o 
  -8   2   3        0.77        5.92      1.39 o 
  -7   2   3       74.90       77.36      4.58 o 
  -6   2   3       62.65       72.12      3.22 o 
  -5   2   3       10.95        8.47      1.11 o 
  -4   2   3       79.39       66.63      2.20 o 
  -3   2   3      607.16      620.49      5.24 o 
  -2   2   3       14.50       13.28      0.82 o 
  -1   2   3       65.72       73.19      1.35 o 
   0   2   3      240.34      243.83      3.88 o 
   1   2   3       11.27        9.12      0.62 o 
   2   2   3        0.36        0.78      0.72 o 
   3   2   3       88.47       85.12      2.18 o 
   4   2   3      473.80      474.66      5.52 o 
   5   2   3       23.98       22.16      1.62 o 
   6   2   3       58.10       51.09      2.96 o 
   7   2   3        5.29        4.61      1.56 o 
   8   2   3        0.09        2.54      1.42 o 
  -9   3   3        1.43        5.33      2.70 o 
  -8   3   3        2.89        4.17      1.54 o 
  -7   3   3        3.49        4.76      1.39 o 
  -6   3   3       39.30       44.47      2.37 o 
  -5   3   3       26.77       24.85      1.66 o 
  -4   3   3       26.67       39.09      1.83 o 
  -3   3   3       17.39       21.83      1.24 o 
  -2   3   3      509.98      492.32      4.21 o 
  -1   3   3      103.89      106.13      1.54 o 
   0   3   3     1268.55     1195.56      6.19 o 
   1   3   3      936.35      916.44      4.53 o 
   2   3   3       19.83       18.46      1.01 o 
   3   3   3      130.46      119.05      2.61 o 
   4   3   3        4.79        9.27      0.99 o 
   5   3   3        4.94        6.82      0.95 o 
   6   3   3        0.80        3.60      1.23 o 
   7   3   3        1.81        3.03      2.57 o 
   8   3   3        9.13        8.20      1.74 o 
  -9   4   3        3.80        4.58      3.02 o 
  -8   4   3       10.66        7.95      1.95 o 
  -7   4   3        1.60        2.20      1.55 o 
  -6   4   3        0.26        1.22      1.13 o 
  -5   4   3       12.09        9.40      1.27 o 
  -4   4   3      160.70      179.63      3.49 o 
  -3   4   3        1.85        3.23      0.62 o 
  -2   4   3      233.12      217.40      3.14 o 
  -1   4   3      321.98      322.59      3.33 o 
   0   4   3      148.04      124.61      1.98 o 
   1   4   3      360.22      376.35      3.72 o 
   2   4   3       10.24       11.74      0.86 o 
   3   4   3      121.11      136.21      2.79 o 
   4   4   3        6.28        3.77      0.99 o 
   5   4   3        9.28        6.87      1.34 o 
   6   4   3       13.02       17.12      2.76 o 
   7   4   3        2.98        2.79      1.26 o 
   8   4   3        0.29        1.24      3.16 o 
  -9   5   3       18.60       16.21      2.47 o 
  -8   5   3       11.05       17.98      3.60 o 
  -7   5   3        5.62        5.96      1.51 o 
  -6   5   3        3.58        6.88      2.05 o 
  -5   5   3      169.12      179.20      4.03 o 
  -4   5   3        2.25        5.68      1.08 o 
  -3   5   3      291.90      275.62      3.82 o 
  -2   5   3      339.25      323.65      4.01 o 
  -1   5   3      513.55      506.00      4.04 o 
   0   5   3      709.86      699.68      5.31 o 
   1   5   3     1498.09     1630.99     10.09 o 
   2   5   3        8.84        3.47      0.80 o 
   3   5   3       12.39       15.17      1.13 o 
   4   5   3       64.72       64.45      2.50 o 
   5   5   3       16.68       21.97      2.25 o 
   6   5   3       36.76       37.01      3.66 o 
   7   5   3        1.59        4.58      1.30 o 
   8   5   3        8.18        7.77      1.91 o 
  -9   6   3        7.61        8.53      1.99 o 
  -8   6   3       72.64       69.40      6.13 o 
  -7   6   3       50.46       43.39      3.90 o 
  -6   6   3       35.48       38.33      4.31 o 
  -5   6   3       22.62       25.97      1.85 o 
  -4   6   3       24.42       26.55      1.79 o 
  -3   6   3      119.70      119.54      2.81 o 
  -2   6   3      118.45      135.92      2.92 o 
  -1   6   3       15.43       22.54      1.23 o 
   0   6   3      343.59      332.08      3.43 o 
   1   6   3      418.96      466.14      5.70 o 
   2   6   3       83.80      101.95      2.76 o 
   3   6   3      106.23      112.21      2.78 o 
   4   6   3       33.43       37.58      2.06 o 
   5   6   3       18.64       13.72      1.44 o 
   6   6   3       20.38       21.98      3.72 o 
   7   6   3        2.09        0.24      2.25 o 
  -8   7   3       15.97        8.94      2.27 o 
  -7   7   3       70.64       83.09      5.33 o 
  -6   7   3       17.08       13.68      2.63 o 
  -5   7   3        8.87        8.88      1.19 o 
  -4   7   3       81.63       84.35      2.87 o 
  -3   7   3      107.45      121.20      2.99 o 
  -2   7   3        7.90        5.88      0.87 o 
  -1   7   3      955.94     1075.40      7.47 o 
   0   7   3      288.68      280.34      3.38 o 
   1   7   3      564.35      627.18      5.89 o 
   2   7   3       45.87       42.69      2.00 o 
   3   7   3      102.76      121.39      2.99 o 
   4   7   3        3.33        4.31      0.98 o 
   5   7   3        0.15        2.35      1.20 o 
   6   7   3        5.71        8.40      2.55 o 
   7   7   3       13.69        9.85      2.14 o 
  -8   8   3       28.18       26.42      3.80 o 
  -7   8   3        5.63        6.72      1.58 o 
  -6   8   3      126.79      132.49      6.70 o 
  -5   8   3        7.61        5.35      1.34 o 
  -4   8   3      229.38      248.93      4.71 o 
  -3   8   3      132.09      144.36      3.29 o 
  -2   8   3      467.96      497.90      7.00 o 
  -1   8   3       40.85       35.43      1.85 o 
   0   8   3      694.54      757.58      8.32 o 
   1   8   3       23.22       16.37      1.36 o 
   2   8   3      102.89      103.28      3.04 o 
   3   8   3      100.55       86.64      2.84 o 
   4   8   3       35.61       28.40      2.22 o 
   5   8   3      238.73      231.63      6.36 o 
   6   8   3       10.50        8.77      1.95 o 
   7   8   3       18.62       13.59      2.62 o 
  -8   9   3        0.05        1.78      1.51 o 
  -7   9   3       14.77       10.75      1.83 o 
  -6   9   3       20.25       18.59      2.29 o 
  -5   9   3       28.89       32.22      2.64 o 
  -4   9   3       16.26       20.18      1.85 o 
  -3   9   3        0.03        0.21      1.24 o 
  -2   9   3       39.16       37.69      1.97 o 
  -1   9   3       18.35       19.93      1.55 o 
   0   9   3       14.36       15.19      1.45 o 
   1   9   3        6.94       10.24      1.29 o 
   2   9   3       49.38       40.92      2.31 o 
   3   9   3       75.17       85.06      3.29 o 
   4   9   3       16.02       12.90      1.51 o 
   5   9   3        9.08        9.43      1.46 o 
   6   9   3        0.01        1.43      1.70 o 
   7   9   3        0.01        1.34      1.94 o 
  -7  10   3        0.31        3.99      1.74 o 
  -6  10   3       20.69       22.46      2.49 o 
  -5  10   3        1.25        1.90      1.73 o 
  -4  10   3      332.41      303.23      6.08 o 
  -3  10   3        5.99        8.70      1.32 o 
  -2  10   3      365.15      376.27      5.37 o 
  -1  10   3       11.65        5.85      0.93 o 
   0  10   3        5.43        4.98      0.80 o 
   1  10   3      331.86      299.08      5.14 o 
   2  10   3      122.16      124.38      4.29 o 
   3  10   3      485.61      490.95      7.68 o 
   4  10   3       55.75       60.28      3.29 o 
   5  10   3       27.08       20.62      2.10 o 
   6  10   3        0.97        1.14      1.92 o 
  -7  11   3       10.99       14.18      2.60 o 
  -6  11   3        0.04        6.26      1.47 o 
  -5  11   3        0.30        4.88      1.95 o 
  -4  11   3        0.01        2.25      1.33 o 
  -3  11   3        3.78        3.16      1.05 o 
  -2  11   3      120.25      131.26      3.70 o 
  -1  11   3        0.06        2.46      1.37 o 
   0  11   3      400.54      413.01      7.80 o 
   1  11   3       42.50       37.50      2.45 o 
   2  11   3       30.74       24.41      1.90 o 
   3  11   3       23.94       21.15      2.12 o 
   4  11   3        2.07        5.39      1.11 o 
   5  11   3       16.33       15.93      2.25 o 
   6  11   3        1.13        4.10      3.53 o 
  -6  12   3        6.34        6.72      2.77 o 
  -5  12   3        0.66        4.37      1.25 o 
  -4  12   3        0.83        3.46      1.09 o 
  -3  12   3        0.68        1.67      2.21 o 
  -2  12   3        0.00        3.56      1.15 o 
  -1  12   3       41.66       53.53      3.13 o 
   0  12   3       17.96       18.16      1.70 o 
   1  12   3       57.01       51.94      2.92 o 
   2  12   3       12.54       11.90      1.95 o 
   3  12   3        2.49        3.56      1.04 o 
   4  12   3        0.47        2.34      1.10 o 
   5  12   3        0.80        5.32      1.40 o 
  -6  13   3        1.42        3.63      1.69 o 
  -5  13   3        0.58        8.33      1.88 o 
  -4  13   3        0.13        4.73      2.05 o 
  -3  13   3       63.96       67.95      4.51 o 
  -2  13   3        0.58        6.30      1.29 o 
  -1  13   3       92.84       86.15      4.04 o 
   0  13   3        2.41        3.87      1.00 o 
   1  13   3        2.11        5.43      1.23 o 
   2  13   3       11.69       15.13      2.79 o 
   3  13   3        0.58        3.61      1.14 o 
   4  13   3        4.90        8.25      2.11 o 
  -5  14   3        1.88        3.56      1.37 o 
  -4  14   3        6.13        6.66      1.42 o 
  -3  14   3        7.97        7.24      1.40 o 
  -2  14   3       30.98       24.61      3.56 o 
  -1  14   3       16.80       18.24      2.03 o 
   0  14   3       44.40       53.14      3.43 o 
   1  14   3        0.40        2.81      1.22 o 
   2  14   3        4.70        5.09      1.72 o 
   3  14   3        2.77        1.48      1.94 o 
   4  14   3        0.55        0.27      1.75 o 
  -3  15   3       13.90       15.06      2.43 o 
  -2  15   3        6.99        4.73      2.62 o 
  -1  15   3        0.11        5.11      1.49 o 
   0  15   3       31.89       33.57      3.54 o 
   1  15   3       19.01       10.55      2.33 o 
   2  15   3        0.20        2.80      1.12 o 
  -1  16   3        0.00        3.24      1.28 o 
   0  16   3        2.06        0.79      1.67 o 
  -8   0   4       11.50        6.06      2.74 o 
  -6   0   4        5.32        6.99      2.04 o 
  -4   0   4       58.94       55.98      2.84 o 
  -2   0   4       68.32       66.62      2.31 o 
   0   0   4       15.22       13.48      1.10 o 
   2   0   4     1004.01     1008.49      9.06 o 
   4   0   4      152.92      146.69      4.50 o 
   6   0   4        0.07        2.90      1.80 o 
   8   0   4        7.25        8.80      2.18 o 
  -9   1   4        0.06        1.18      2.75 o 
  -8   1   4       23.97       19.71      2.82 o 
  -7   1   4        3.51        5.45      1.87 o 
  -6   1   4      171.21      177.33      6.01 o 
  -5   1   4       94.16      103.02      3.03 o 
  -4   1   4      282.34      283.96      4.04 o 
  -3   1   4      560.92      548.11      6.59 o 
  -2   1   4      145.41      135.52      2.10 o 
  -1   1   4      505.23      469.56      3.37 o 
   0   1   4       55.03       48.79      1.55 o 
   1   1   4      916.85      917.20      6.09 o 
   2   1   4       56.63       46.41      1.47 o 
   3   1   4       97.12       82.25      2.12 o 
   4   1   4        4.46        6.24      1.00 o 
   5   1   4       69.11       63.70      2.51 o 
   6   1   4        5.38        6.07      1.81 o 
   7   1   4        2.58        6.45      1.33 o 
   8   1   4        1.89        5.10      2.21 o 
  -9   2   4        0.31        5.37      2.97 o 
  -8   2   4        2.78        4.08      1.40 o 
  -7   2   4        7.83        8.83      2.23 o 
  -6   2   4        2.57        5.96      1.07 o 
  -5   2   4       10.41       10.37      1.06 o 
  -4   2   4       62.84       59.18      2.17 o 
  -3   2   4      174.81      178.72      2.92 o 
  -2   2   4       59.25       56.94      1.51 o 
  -1   2   4      900.03      855.21      5.76 o 
   0   2   4      151.47      185.34      2.27 o 
   1   2   4      828.41      824.03      8.39 o 
   2   2   4        1.18        3.64      0.63 o 
   3   2   4      131.83      130.01      2.66 o 
   4   2   4        0.77        4.38      0.82 o 
   5   2   4      116.57      120.23      3.40 o 
   6   2   4       14.05       16.09      1.74 o 
   7   2   4        5.06        7.36      1.35 o 
   8   2   4        1.94       -0.85      2.84 o 
  -9   3   4        0.92        6.13      1.54 o 
  -8   3   4       33.73       36.34      3.53 o 
  -7   3   4       71.11       68.09      4.42 o 
  -6   3   4       11.00        7.67      1.54 o 
  -5   3   4      501.80      552.03      6.77 o 
  -4   3   4        0.01        1.83      0.85 o 
  -3   3   4      952.47     1021.82      7.15 o 
  -2   3   4      786.29      784.43      5.47 o 
  -1   3   4      315.54      301.59      4.01 o 
   0   3   4       16.17        9.76      1.00 o 
   1   3   4      620.16      682.34      4.64 o 
   2   3   4      252.59      268.08      3.13 o 
   3   3   4      535.60      555.11      5.47 o 
   4   3   4        3.69        3.28      0.70 o 
   5   3   4       58.08       56.52      3.63 o 
   6   3   4        2.15        6.49      2.13 o 
   7   3   4       33.02       36.57      4.01 o 
   8   3   4        3.04        6.26      2.71 o 
  -9   4   4        2.32        5.05      1.87 o 
  -8   4   4        0.03        2.37      1.26 o 
  -7   4   4       12.57       12.24      2.48 o 
  -6   4   4        1.38        4.41      0.99 o 
  -5   4   4       90.54       81.31      2.89 o 
  -4   4   4       76.98       85.37      2.55 o 
  -3   4   4        9.83       13.33      1.09 o 
  -2   4   4      154.00      168.45      2.83 o 
  -1   4   4       11.66       13.59      1.50 o 
   0   4   4       99.73       87.22      2.42 o 
   1   4   4      741.04      756.38      4.84 o 
   2   4   4      190.65      196.56      2.79 o 
   3   4   4        3.56        3.30      0.71 o 
   4   4   4        6.49        9.32      1.17 o 
   5   4   4       74.59       72.23      2.87 o 
   6   4   4        3.44        3.28      0.95 o 
   7   4   4        8.46        4.08      1.67 o 
  -9   5   4        6.44        4.52      1.40 o 
  -8   5   4        0.57        3.87      2.42 o 
  -7   5   4        1.12        4.62      1.64 o 
  -6   5   4        2.61        3.57      0.94 o 
  -5   5   4        5.82        5.27      0.76 o 
  -4   5   4        2.77        5.59      0.91 o 
  -3   5   4      114.22      122.30      2.67 o 
  -2   5   4      527.10      500.80      5.28 o 
  -1   5   4     1078.74     1188.63     13.62 o 
   0   5   4        0.94        2.26      0.58 o 
   1   5   4      422.42      425.49      3.54 o 
   2   5   4        0.98        1.00      0.85 o 
   3   5   4        1.12        2.90      0.70 o 
   4   5   4       82.50       82.28      2.64 o 
   5   5   4       41.56       29.91      2.22 o 
   6   5   4        0.29        2.26      1.14 o 
   7   5   4       25.18       21.93      2.36 o 
  -9   6   4        8.75        7.25      2.07 o 
  -8   6   4       22.36       14.98      2.48 o 
  -7   6   4       17.54       17.00      2.68 o 
  -6   6   4       41.51       48.32      3.10 o 
  -5   6   4       21.94       24.29      1.72 o 
  -4   6   4      196.65      206.56      3.97 o 
  -3   6   4      120.33      136.16      3.29 o 
  -2   6   4       64.09       73.19      2.20 o 
  -1   6   4     1018.91     1123.56     10.90 o 
   0   6   4       11.82       10.46      0.64 o 
   1   6   4      109.17      110.65      2.33 o 
   2   6   4       18.86       24.60      1.39 o 
   3   6   4       12.76       14.44      1.28 o 
   4   6   4       32.57       32.75      2.02 o 
   5   6   4        0.73        0.92      1.52 o 
   6   6   4       27.01       28.15      4.27 o 
   7   6   4       14.85        8.88      2.21 o 
  -8   7   4        1.98        4.49      1.92 o 
  -7   7   4        4.14        3.86      1.19 o 
  -6   7   4       38.67       44.65      3.12 o 
  -5   7   4       23.70       22.56      1.88 o 
  -4   7   4      201.88      211.57      4.09 o 
  -3   7   4        7.99        7.00      1.08 o 
  -2   7   4        0.07        1.61      0.73 o 
  -1   7   4       11.24       12.97      0.96 o 
   0   7   4        0.21        1.41      0.69 o 
   1   7   4        0.26        1.50      0.53 o 
   2   7   4       23.44       25.27      2.10 o 
   3   7   4        0.91        2.89      0.81 o 
   4   7   4        2.32        4.61      1.15 o 
   5   7   4       24.29       26.25      2.37 o 
   6   7   4       13.71       14.43      2.29 o 
   7   7   4        0.94        3.79      2.26 o 
  -8   8   4        0.62        5.00      1.85 o 
  -7   8   4       14.05       14.20      2.87 o 
  -6   8   4      127.38      118.74      5.25 o 
  -5   8   4       51.80       54.28      3.01 o 
  -4   8   4       59.65       56.61      2.47 o 
  -3   8   4       54.82       56.95      2.29 o 
  -2   8   4       37.59       37.84      1.68 o 
  -1   8   4       75.93       76.71      2.44 o 
   0   8   4       96.19      103.53      2.25 o 
   1   8   4       86.72       92.89      2.27 o 
   2   8   4       85.91       93.30      2.84 o 
   3   8   4        0.25        2.14      1.06 o 
   4   8   4       19.23       15.28      1.61 o 
   5   8   4        3.08        3.66      0.97 o 
   6   8   4       20.80       18.69      2.72 o 
   7   8   4        1.02        1.85      1.23 o 
  -8   9   4        1.96        6.30      1.61 o 
  -7   9   4        0.39        6.26      1.29 o 
  -6   9   4        0.00        3.83      1.50 o 
  -5   9   4        2.53        3.25      2.44 o 
  -4   9   4       42.20       48.13      2.59 o 
  -3   9   4      216.80      205.22      4.53 o 
  -2   9   4       38.41       37.87      2.09 o 
  -1   9   4       12.34       10.61      1.45 o 
   0   9   4        3.00        3.37      0.83 o 
   1   9   4       24.36       24.13      1.79 o 
   2   9   4       42.42       35.19      1.84 o 
   3   9   4       13.51        9.21      1.37 o 
   4   9   4        5.69        3.42      1.23 o 
   5   9   4       25.80       27.49      2.56 o 
   6   9   4        6.54        6.37      1.71 o 
  -7  10   4        0.70        4.11      1.99 o 
  -6  10   4       29.20       30.35      3.46 o 
  -5  10   4       43.89       51.62      4.13 o 
  -4  10   4       62.24       67.00      3.11 o 
  -3  10   4       95.96      101.53      3.61 o 
  -2  10   4       59.63       56.17      2.82 o 
  -1  10   4        5.70        7.69      0.87 o 
   0  10   4        0.25        2.86      0.65 o 
   1  10   4       36.52       37.38      1.93 o 
   2  10   4      120.67      122.25      3.97 o 
   3  10   4       86.69       84.69      3.66 o 
   4  10   4        3.37        3.11      1.82 o 
   5  10   4        1.99        5.08      1.22 o 
   6  10   4       12.62       10.35      2.07 o 
  -7  11   4        0.97        3.30      2.58 o 
  -6  11   4       14.53       14.90      2.10 o 
  -5  11   4       22.33       19.49      2.19 o 
  -4  11   4       22.30       24.50      2.40 o 
  -3  11   4       23.96       18.23      1.80 o 
  -2  11   4       67.60       69.88      3.10 o 
  -1  11   4       34.20       36.25      2.60 o 
   0  11   4       21.12       29.76      2.16 o 
   1  11   4       17.00       19.11      1.53 o 
   2  11   4       40.70       33.74      2.16 o 
   3  11   4        8.96        5.79      1.66 o 
   4  11   4       40.25       34.38      3.87 o 
   5  11   4        0.89        3.21      1.30 o 
  -6  12   4        2.31        3.37      1.41 o 
  -5  12   4        1.21        3.70      1.37 o 
  -4  12   4        6.17        7.64      1.51 o 
  -3  12   4        2.62        4.16      1.35 o 
  -2  12   4        9.80        7.26      1.24 o 
  -1  12   4       82.61       66.42      3.23 o 
   0  12   4       50.07       50.80      2.73 o 
   1  12   4      181.37      162.80      4.55 o 
   2  12   4        0.61        2.02      1.35 o 
   3  12   4        6.88        4.34      1.31 o 
   4  12   4        2.27        1.87      1.27 o 
   5  12   4        1.33        7.69      2.17 o 
  -5  13   4        0.98        5.42      1.54 o 
  -4  13   4       11.40        9.90      1.75 o 
  -3  13   4        0.03        3.37      1.69 o 
  -2  13   4      160.01      187.69      8.81 o 
  -1  13   4        1.21        1.73      0.94 o 
   0  13   4       26.00       26.19      2.04 o 
   1  13   4       21.06       17.02      1.98 o 
   2  13   4        2.30        4.28      1.34 o 
   3  13   4       25.05       18.23      2.79 o 
   4  13   4        4.73        1.95      2.55 o 
  -4  14   4        7.85        6.62      2.57 o 
  -3  14   4       19.23       17.41      2.40 o 
  -2  14   4       12.40       11.46      2.17 o 
  -1  14   4       13.66       13.37      2.22 o 
   0  14   4        0.06        3.54      1.21 o 
   1  14   4        1.96        2.98      1.96 o 
   2  14   4        7.50        4.47      1.40 o 
   3  14   4        5.12        7.18      2.62 o 
  -3  15   4        3.43        3.71      1.46 o 
  -2  15   4        0.01        2.91      1.87 o 
  -1  15   4        0.31        2.13      1.29 o 
   0  15   4        9.21        9.46      3.00 o 
   1  15   4        7.89        6.21      2.33 o 
   2  15   4       19.17       26.78      6.65 o 
  -9   0   5        1.23        1.56      2.81 o 
  -7   0   5       10.15        5.10      3.16 o 
  -5   0   5       62.27       82.45      5.24 o 
  -3   0   5        3.26        4.50      0.99 o 
  -1   0   5      514.99      488.90     23.03 o 
   1   0   5       13.08       16.20      1.23 o 
   3   0   5      117.99      125.53      4.74 o 
   5   0   5       23.76       22.02      2.18 o 
   7   0   5       25.03       27.74      4.77 o 
  -9   1   5       18.41       17.00      2.57 o 
  -8   1   5        1.40        3.00      1.34 o 
  -7   1   5       87.46       91.14      5.08 o 
  -6   1   5        0.45        1.56      1.21 o 
  -5   1   5       97.04       96.87      3.11 o 
  -4   1   5      300.94      314.00      6.00 o 
  -3   1   5      604.39      615.73      5.22 o 
  -2   1   5        0.75        2.51      0.58 o 
  -1   1   5     4206.04     4481.10     19.33 o 
   0   1   5     1997.50     2055.48     11.35 o 
   1   1   5     1843.09     2042.23     13.00 o 
   2   1   5        0.06        2.11      0.53 o 
   3   1   5      556.85      607.16      6.76 o 
   4   1   5       39.52       47.37      2.50 o 
   5   1   5      116.09      113.29      3.23 o 
   6   1   5        0.09        4.33      0.96 o 
   7   1   5       25.59       30.30      4.05 o 
  -9   2   5        3.37        3.14      1.96 o 
  -8   2   5        2.10        1.91      1.98 o 
  -7   2   5        6.38        5.78      1.38 o 
  -6   2   5        6.31        7.95      1.16 o 
  -5   2   5       33.49       48.24      2.27 o 
  -4   2   5        0.02        2.65      0.83 o 
  -3   2   5       15.63       21.44      1.20 o 
  -2   2   5        3.87        6.49      0.66 o 
  -1   2   5      419.72      414.22      3.53 o 
   0   2   5      103.11      108.13      2.13 o 
   1   2   5        1.47        1.75      0.39 o 
   2   2   5        0.02        1.23      0.50 o 
   3   2   5      235.35      220.29      4.08 o 
   4   2   5        3.20        2.81      0.76 o 
   5   2   5       14.59        9.43      1.17 o 
   6   2   5       47.11       54.39      3.96 o 
   7   2   5        1.02        3.13      1.34 o 
  -9   3   5        0.25       -1.07      2.02 o 
  -8   3   5        0.28        2.80      1.56 o 
  -7   3   5        0.23        3.46      1.51 o 
  -6   3   5       37.01       35.18      2.27 o 
  -5   3   5       20.38       19.51      1.78 o 
  -4   3   5        0.01        2.87      0.71 o 
  -3   3   5       26.33       28.05      1.45 o 
  -2   3   5      130.21      130.85      2.33 o 
  -1   3   5        6.93        3.76      0.66 o 
   0   3   5      138.33      146.60      2.06 o 
   1   3   5      267.55      264.31      2.53 o 
   2   3   5      239.81      257.49      3.07 o 
   3   3   5        3.84        4.05      0.87 o 
   4   3   5        8.42        7.79      0.92 o 
   5   3   5       16.88       11.97      1.45 o 
   6   3   5        0.09        0.55      0.88 o 
   7   3   5       25.93       28.54      3.75 o 
  -9   4   5        3.45        9.35      2.17 o 
  -8   4   5        0.79        2.86      1.71 o 
  -7   4   5        0.04       -0.57      1.88 o 
  -6   4   5       21.33       26.02      2.91 o 
  -5   4   5       96.22       92.38      3.08 o 
  -4   4   5       59.85       60.56      2.37 o 
  -3   4   5      988.80     1104.32     10.27 o 
  -2   4   5        0.06        2.32      0.68 o 
  -1   4   5      798.51      937.38     10.90 o 
   0   4   5      258.28      271.68      5.31 o 
   1   4   5        4.22        2.95      0.37 o 
   2   4   5       40.78       51.80      1.61 o 
   3   4   5       12.55       17.49      1.22 o 
   4   4   5       73.91       80.75      3.35 o 
   5   4   5        1.45        3.72      0.81 o 
   6   4   5       13.32       18.38      2.72 o 
   7   4   5       16.65       18.55      2.29 o 
  -9   5   5       10.50       10.57      2.12 o 
  -8   5   5       13.76       16.60      2.63 o 
  -7   5   5       34.03       37.00      3.45 o 
  -6   5   5       15.45       10.17      1.33 o 
  -5   5   5       15.50       14.66      1.34 o 
  -4   5   5        7.25        7.10      1.09 o 
  -3   5   5       41.24       36.02      1.83 o 
  -2   5   5       16.86       18.25      1.21 o 
  -1   5   5       23.84       20.46      1.37 o 
   0   5   5      187.81      176.87      2.55 o 
   1   5   5       22.08       20.29      1.18 o 
   2   5   5      439.19      448.91      4.15 o 
   3   5   5       83.22       82.14      2.71 o 
   4   5   5      210.31      213.72      5.25 o 
   5   5   5        0.09        1.54      0.82 o 
   6   5   5       24.69       25.74      2.46 o 
   7   5   5       26.56       19.54      3.48 o 
  -9   6   5        9.47        8.14      1.88 o 
  -8   6   5       18.97       11.61      2.81 o 
  -7   6   5       10.35       15.28      2.59 o 
  -6   6   5        4.97        3.58      1.35 o 
  -5   6   5        9.12        5.78      1.02 o 
  -4   6   5        0.15        2.16      1.10 o 
  -3   6   5        2.28        3.37      0.84 o 
  -2   6   5       45.98       32.78      1.27 o 
  -1   6   5      482.67      468.48      6.15 o 
   0   6   5       27.04       20.08      1.67 o 
   1   6   5       79.26       68.29      1.50 o 
   2   6   5       38.97       37.94      1.57 o 
   3   6   5      141.59      152.73      3.26 o 
   4   6   5        0.84        0.60      0.84 o 
   5   6   5       80.07       86.12      4.16 o 
   6   6   5       13.72        9.07      1.57 o 
   7   6   5        8.22        5.97      1.50 o 
  -8   7   5        0.01        4.96      1.81 o 
  -7   7   5        1.64        5.46      1.34 o 
  -6   7   5       22.72       19.83      2.29 o 
  -5   7   5       24.88       24.44      2.66 o 
  -4   7   5       49.10       46.11      2.21 o 
  -3   7   5       33.14       33.65      1.92 o 
  -2   7   5      355.55      390.95      3.83 o 
  -1   7   5      137.83      126.32      4.00 o 
   0   7   5       78.09       87.52      2.65 o 
   1   7   5        0.05        1.41      0.61 o 
   2   7   5        1.74        2.33      0.75 o 
   3   7   5       11.69        8.50      1.31 o 
   4   7   5       74.42       70.49      3.01 o 
   5   7   5       10.94        4.08      1.30 o 
   6   7   5       37.76       33.95      3.49 o 
  -8   8   5        0.48        4.79      1.75 o 
  -7   8   5        5.32        7.24      2.49 o 
  -6   8   5        2.36        4.72      1.67 o 
  -5   8   5        0.17        1.78      1.24 o 
  -4   8   5        0.24        2.41      1.12 o 
  -3   8   5       97.63       90.05      3.32 o 
  -2   8   5        3.51        4.45      0.64 o 
  -1   8   5       23.28       19.19      2.60 o 
   0   8   5        4.82        7.41      1.09 o 
   1   8   5       58.19       58.85      1.94 o 
   2   8   5       15.98       11.41      1.20 o 
   3   8   5        6.07        7.24      1.45 o 
   4   8   5       52.32       48.16      2.72 o 
   5   8   5       15.56       15.79      1.99 o 
   6   8   5        7.60        4.92      2.00 o 
  -8   9   5       11.96       10.61      2.27 o 
  -7   9   5       11.13        7.21      2.23 o 
  -6   9   5       56.19       52.07      3.66 o 
  -5   9   5        0.32        2.43      1.31 o 
  -4   9   5       41.23       48.01      3.04 o 
  -3   9   5       39.67       43.03      2.22 o 
  -2   9   5       89.81       88.54      2.85 o 
  -1   9   5        3.66        5.68      1.07 o 
   0   9   5      115.23      125.95      3.21 o 
   1   9   5      168.93      165.91      5.23 o 
   2   9   5       77.57       87.65      2.75 o 
   3   9   5      102.44       94.56      3.36 o 
   4   9   5       18.66       14.57      2.32 o 
   5   9   5        0.15        1.88      1.61 o 
   6   9   5        0.09        2.65      1.64 o 
  -7  10   5        7.14        7.92      2.21 o 
  -6  10   5        1.79        2.71      1.54 o 
  -5  10   5       17.18       18.26      3.13 o 
  -4  10   5        2.25        3.30      1.09 o 
  -3  10   5        0.04        2.95      1.31 o 
  -2  10   5        0.01        1.44      1.26 o 
  -1  10   5        4.33        4.75      1.35 o 
   0  10   5        0.04        1.07      1.00 o 
   1  10   5        7.19        7.77      0.93 o 
   2  10   5        3.53        3.32      0.85 o 
   3  10   5       14.20       11.68      1.90 o 
   4  10   5        0.08        2.42      1.14 o 
   5  10   5        1.85        2.84      2.20 o 
  -7  11   5        2.56        5.26      1.62 o 
  -6  11   5        0.24        3.34      1.64 o 
  -5  11   5       39.17       40.07      3.95 o 
  -4  11   5       19.34       23.82      2.29 o 
  -3  11   5        9.28        9.36      1.52 o 
  -2  11   5        8.81       11.27      1.55 o 
  -1  11   5       16.84       14.29      1.38 o 
   0  11   5        3.12        4.03      0.97 o 
   1  11   5        4.97        5.64      1.07 o 
   2  11   5        4.40        5.02      0.98 o 
   3  11   5        4.14        2.50      0.72 o 
   4  11   5        2.86        2.67      1.06 o 
   5  11   5        1.76        5.40      2.33 o 
  -6  12   5        8.59        6.86      2.41 o 
  -5  12   5        5.00        4.24      1.28 o 
  -4  12   5        5.07        5.72      2.88 o 
  -3  12   5        1.81        2.88      0.67 o 
  -2  12   5        7.39        6.43      1.11 o 
  -1  12   5       28.14       32.03      2.16 o 
   0  12   5      132.85      134.61      3.87 o 
   1  12   5        0.01        2.57      0.95 o 
   2  12   5       29.19       22.83      2.08 o 
   3  12   5       41.98       44.50      5.08 o 
   4  12   5        4.41        8.20      1.74 o 
  -5  13   5        0.58        4.68      1.89 o 
  -4  13   5        5.92        8.96      2.45 o 
  -3  13   5        5.55        6.05      1.51 o 
  -2  13   5        8.77        8.83      1.51 o 
  -1  13   5        0.04        1.92      1.07 o 
   0  13   5        0.33        2.36      0.76 o 
   1  13   5       18.62        9.87      1.92 o 
   2  13   5        5.00        2.84      2.64 o 
   3  13   5        0.75        2.02      1.82 o 
  -4  14   5       31.98       37.04      5.10 o 
  -3  14   5       18.61       20.26      2.74 o 
  -2  14   5       57.16       48.54     10.82 o 
  -1  14   5       13.19       15.29      2.89 o 
   0  14   5        0.68        6.73      2.18 o 
   1  14   5        1.21        4.60      1.88 o 
   2  14   5        3.17        5.41      2.25 o 
  -2  15   5        1.30        5.15      2.19 o 
  -1  15   5        0.00        4.09      1.69 o 
   0  15   5        0.15        5.60      2.27 o 
  -8   0   6       22.92       15.80      6.91 o 
  -6   0   6        4.10        4.96      2.21 o 
  -4   0   6       55.94       44.52      3.32 o 
  -2   0   6       74.40       72.03      2.97 o 
   0   0   6        5.77        3.83      0.58 o 
   2   0   6      161.84      148.83      3.71 o 
   4   0   6       69.42       81.80      4.03 o 
   6   0   6      110.77      125.25      7.95 o 
  -9   1   6        0.07        2.89      1.37 o 
  -8   1   6        7.07        5.28      1.40 o 
  -7   1   6        3.41        6.29      2.44 o 
  -6   1   6        1.48        4.83      1.03 o 
  -5   1   6       44.44       44.70      2.24 o 
  -4   1   6      129.52      145.66      3.21 o 
  -3   1   6      316.00      331.26      3.91 o 
  -2   1   6     1228.86     1366.61      9.04 o 
  -1   1   6       16.07       13.56      0.90 o 
   0   1   6      473.76      567.52      4.01 o 
   1   1   6       77.13       91.78      1.72 o 
   2   1   6       44.05       62.16      1.76 o 
   3   1   6      178.39      188.83      3.61 o 
   4   1   6       86.74       90.78      2.92 o 
   5   1   6        8.31        6.75      1.30 o 
   6   1   6       81.41       82.26      8.56 o 
   7   1   6        2.79        6.66      1.48 o 
  -9   2   6        0.19       -0.16      2.08 o 
  -8   2   6        0.02        3.25      2.13 o 
  -7   2   6        8.01       10.66      2.17 o 
  -6   2   6        6.17        4.14      1.07 o 
  -5   2   6       10.73       15.97      2.88 o 
  -4   2   6        0.93        2.30      0.87 o 
  -3   2   6      252.40      272.64      3.56 o 
  -2   2   6      315.21      347.31      3.96 o 
  -1   2   6      237.16      268.13      2.98 o 
   0   2   6      188.02      193.20      3.06 o 
   1   2   6        4.94        3.10      0.63 o 
   2   2   6      220.05      222.87      3.15 o 
   3   2   6        4.76        4.69      0.69 o 
   4   2   6       53.98       57.62      2.30 o 
   5   2   6       15.90       14.76      1.26 o 
   6   2   6        0.03        2.90      0.82 o 
   7   2   6       14.91       13.45      2.68 o 
  -9   3   6        3.40        3.14      2.21 o 
  -8   3   6        0.55        0.32      2.01 o 
  -7   3   6       41.38       40.50      3.49 o 
  -6   3   6       33.32       33.23      2.37 o 
  -5   3   6      213.65      218.22      4.15 o 
  -4   3   6      155.21      134.54      3.06 o 
  -3   3   6      120.24      115.31      2.56 o 
  -2   3   6        1.07        1.20      0.80 o 
  -1   3   6       79.59       84.72      1.14 o 
   0   3   6      491.84      568.51      4.42 o 
   1   3   6      125.19      137.95      3.33 o 
   2   3   6     1054.95     1146.75     11.66 o 
   3   3   6      144.61      149.75      2.93 o 
   4   3   6      231.63      235.57      4.14 o 
   5   3   6      108.94      106.33      3.58 o 
   6   3   6       45.79       40.73      4.12 o 
   7   3   6        3.83        4.59      1.58 o 
  -9   4   6        0.24        5.30      1.98 o 
  -8   4   6        3.61        4.25      1.39 o 
  -7   4   6        8.61       11.03      1.85 o 
  -6   4   6       10.07        8.73      2.32 o 
  -5   4   6        3.09        3.44      0.79 o 
  -4   4   6        2.76        6.33      1.12 o 
  -3   4   6      267.95      225.01      3.41 o 
  -2   4   6        0.00        2.28      1.63 o 
  -1   4   6      232.95      229.82      2.48 o 
   0   4   6        0.18        2.01      1.01 o 
   1   4   6      183.53      168.31      3.67 o 
   2   4   6       43.23       42.71      1.44 o 
   3   4   6       67.06       66.54      2.58 o 
   4   4   6       72.27       70.69      2.61 o 
   5   4   6        1.82        3.26      1.17 o 
   6   4   6       24.41       26.14      2.80 o 
   7   4   6        0.03        1.69      2.17 o 
  -9   5   6        0.18        3.89      2.43 o 
  -8   5   6       35.52       38.51      4.13 o 
  -7   5   6        6.52        5.69      1.46 o 
  -6   5   6        8.67        8.21      1.33 o 
  -5   5   6      205.75      193.77      4.51 o 
  -4   5   6      619.03      660.33      7.77 o 
  -3   5   6      578.10      622.86      6.49 o 
  -2   5   6      133.82      149.11      2.22 o 
  -1   5   6      330.14      321.36      5.04 o 
   0   5   6      136.41      124.80      4.33 o 
   1   5   6        5.99        4.97      0.81 o 
   2   5   6      354.60      360.27      3.95 o 
   3   5   6        3.58        2.90      1.16 o 
   4   5   6      137.44      136.35      4.03 o 
   5   5   6       30.69       28.96      2.36 o 
   6   5   6        0.82        4.96      1.56 o 
  -8   6   6        0.38        0.83      2.75 o 
  -7   6   6        2.30        4.31      2.46 o 
  -6   6   6        3.57        3.12      1.09 o 
  -5   6   6      121.79      123.67      3.94 o 
  -4   6   6        1.08        3.84      0.82 o 
  -3   6   6       15.26       17.63      1.18 o 
  -2   6   6        3.68        4.13      0.83 o 
  -1   6   6       10.19       10.75      1.01 o 
   0   6   6       39.54       32.58      2.71 o 
   1   6   6       31.21       24.44      0.77 o 
   2   6   6      276.99      285.77      3.47 o 
   3   6   6        2.16        2.99      0.61 o 
   4   6   6       54.75       61.85      3.26 o 
   5   6   6        1.83        2.40      1.24 o 
   6   6   6        1.47        4.87      1.87 o 
  -8   7   6        4.36        7.20      2.75 o 
  -7   7   6        9.46        9.16      2.10 o 
  -6   7   6        0.12        5.89      1.81 o 
  -5   7   6       31.92       31.31      2.24 o 
  -4   7   6        1.61        1.83      1.22 o 
  -3   7   6       38.75       39.79      1.69 o 
  -2   7   6      301.85      310.25      5.93 o 
  -1   7   6      165.78      159.43      3.53 o 
   0   7   6      252.88      252.50      3.92 o 
   1   7   6      286.77      284.01      4.08 o 
   2   7   6       43.17       35.71      1.72 o 
   3   7   6        9.01       11.02      1.21 o 
   4   7   6        7.11        6.62      0.94 o 
   5   7   6       71.87       69.91      4.76 o 
   6   7   6        1.03        7.72      2.26 o 
  -8   8   6        1.33        3.36      1.53 o 
  -7   8   6       10.24        8.32      1.73 o 
  -6   8   6        7.03        8.49      1.41 o 
  -5   8   6        7.62        6.86      1.51 o 
  -4   8   6      106.39      110.42      4.05 o 
  -3   8   6        0.23        2.45      0.70 o 
  -2   8   6        5.93        7.65      1.26 o 
  -1   8   6        2.13        3.20      0.93 o 
   0   8   6      286.13      291.70      5.88 o 
   1   8   6       12.73       19.18      1.76 o 
   2   8   6       33.42       28.44      1.44 o 
   3   8   6       51.21       57.97      3.02 o 
   4   8   6        6.35        5.63      1.69 o 
   5   8   6       11.10        8.57      1.52 o 
  -7   9   6        5.88       10.31      2.59 o 
  -6   9   6        2.76        6.53      1.56 o 
  -5   9   6        1.27        2.89      1.16 o 
  -4   9   6        9.62       11.69      2.22 o 
  -3   9   6       26.11       22.50      2.03 o 
  -2   9   6        7.87        7.20      1.59 o 
  -1   9   6       49.45       52.38      3.45 o 
   0   9   6       92.16      106.60      4.90 o 
   1   9   6        1.20        3.44      0.95 o 
   2   9   6       67.38       62.35      2.23 o 
   3   9   6       44.25       43.21      2.52 o 
   4   9   6        1.10        2.27      2.66 o 
   5   9   6       10.55        6.90      2.41 o 
  -7  10   6        0.36        2.07      1.70 o 
  -6  10   6        1.98        3.86      1.44 o 
  -5  10   6        1.05        4.98      1.53 o 
  -4  10   6        1.46        4.58      1.27 o 
  -3  10   6       52.79       46.66      2.26 o 
  -2  10   6       18.49       19.64      1.34 o 
  -1  10   6      304.22      323.41      9.69 o 
   0  10   6       72.69       73.81      4.81 o 
   1  10   6      170.75      190.50      6.12 o 
   2  10   6        1.83        0.67      1.09 o 
   3  10   6       20.44       17.91      1.76 o 
   4  10   6        3.75        5.44      1.64 o 
   5  10   6        0.18       -1.59      2.51 o 
  -6  11   6        0.04        4.16      2.26 o 
  -5  11   6        0.06        1.95      5.09 o 
  -4  11   6       16.07       13.24      1.76 o 
  -3  11   6        0.03        1.84      1.37 o 
  -2  11   6        0.79        1.45      0.75 o 
  -1  11   6       30.31       28.05      4.02 o 
   0  11   6        5.58        8.30      2.39 o 
   1  11   6        3.44        3.02      1.10 o 
   2  11   6        8.88        8.11      2.73 o 
   3  11   6        6.27        6.19      1.21 o 
   4  11   6        5.72        8.03      3.02 o 
  -6  12   6        3.42        5.36      1.78 o 
  -5  12   6        4.12        4.77      1.81 o 
  -4  12   6       19.13       15.23      2.61 o 
  -3  12   6       20.31       18.96      1.85 o 
  -2  12   6        1.42        4.26      1.27 o 
  -1  12   6       21.88       21.02      2.17 o 
   0  12   6        0.08        4.28      1.57 o 
   1  12   6       28.68       19.71      2.34 o 
   2  12   6       30.05       30.73      3.89 o 
   3  12   6        5.38        4.25      2.27 o 
  -5  13   6        2.92        3.39      1.93 o 
  -4  13   6        6.84        6.34      2.01 o 
  -3  13   6        8.71        9.55      1.82 o 
  -2  13   6       12.72       10.10      2.43 o 
  -1  13   6        6.67       11.96      1.94 o 
   0  13   6       13.78        8.31      3.63 o 
   1  13   6        0.16        3.02      1.39 o 
   2  13   6        2.59        4.00      1.61 o 
  -3  14   6       10.46       10.44      3.16 o 
  -2  14   6        1.66        7.08      2.70 o 
  -1  14   6        2.69        2.96      1.67 o 
   0  14   6        1.99        5.38      2.41 o 
   1  14   6       10.05       10.82      2.94 o 
  -9   0   7        6.89        0.60      4.56 o 
  -7   0   7        1.08       -0.71      2.40 o 
  -5   0   7        1.45        4.69      1.91 o 
  -3   0   7       21.76       21.93      2.00 o 
  -1   0   7      173.86      173.36      3.49 o 
   1   0   7       13.00       12.36      2.19 o 
   3   0   7       38.26       39.20      2.39 o 
   5   0   7       36.44       41.54      7.25 o 
  -9   1   7        2.93        5.84      2.31 o 
  -8   1   7        4.68        4.64      1.88 o 
  -7   1   7        3.79        5.48      1.21 o 
  -6   1   7        4.96        4.69      1.02 o 
  -5   1   7      120.08      114.17      3.26 o 
  -4   1   7        0.44        2.44      0.95 o 
  -3   1   7      287.31      277.63      3.87 o 
  -2   1   7        2.10        2.79      0.65 o 
  -1   1   7       48.38       52.78      1.50 o 
   0   1   7        1.04        1.89      0.84 o 
   1   1   7      422.37      464.32      4.42 o 
   2   1   7       83.97       82.69      2.10 o 
   3   1   7        0.14        1.29      0.62 o 
   4   1   7        6.03        4.55      0.78 o 
   5   1   7      111.71      130.35      6.37 o 
   6   1   7        0.06        3.56      2.08 o 
  -9   2   7        0.16        3.42      1.57 o 
  -8   2   7        8.15        6.49      1.31 o 
  -7   2   7        2.51        3.63      2.50 o 
  -6   2   7        3.84        4.63      1.40 o 
  -5   2   7       34.06       30.80      1.92 o 
  -4   2   7       28.10       34.79      1.92 o 
  -3   2   7      337.39      342.08      4.66 o 
  -2   2   7      276.24      261.25      3.25 o 
  -1   2   7        1.05        1.29      0.42 o 
   0   2   7        0.31        2.43      0.69 o 
   1   2   7       56.78       57.37      2.28 o 
   2   2   7        5.03        5.70      0.94 o 
   3   2   7       29.10       32.06      1.61 o 
   4   2   7      100.61       97.59      3.16 o 
   5   2   7       27.94       24.00      2.94 o 
   6   2   7       33.57       35.88      3.65 o 
  -9   3   7        0.01        3.67      1.70 o 
  -8   3   7       17.19       13.31      2.01 o 
  -7   3   7        3.68        8.78      1.61 o 
  -6   3   7      209.09      213.62      5.33 o 
  -5   3   7        0.03        4.11      0.92 o 
  -4   3   7       99.43       98.50      2.75 o 
  -3   3   7       37.58       32.01      1.93 o 
  -2   3   7       78.04       65.88      1.94 o 
  -1   3   7       12.55       18.61      1.13 o 
   0   3   7       87.34       82.88      2.17 o 
   1   3   7      313.42      346.81      5.06 o 
   2   3   7       16.72       15.83      0.88 o 
   3   3   7        0.55        1.63      0.68 o 
   4   3   7      143.51      147.87      3.94 o 
   5   3   7       12.72        8.41      1.79 o 
   6   3   7       31.56       30.97      2.79 o 
  -9   4   7        0.43        2.42      1.75 o 
  -8   4   7        0.62        5.06      1.45 o 
  -7   4   7        6.37        7.48      1.29 o 
  -6   4   7       52.60       50.40      3.03 o 
  -5   4   7       14.60       12.77      1.39 o 
  -4   4   7       43.72       35.00      1.77 o 
  -3   4   7       82.11       81.68      2.39 o 
  -2   4   7       34.62       31.51      1.18 o 
  -1   4   7      234.93      246.21      5.69 o 
   0   4   7      339.52      350.30      3.55 o 
   1   4   7       47.01       52.53      2.00 o 
   2   4   7      318.76      333.21      3.44 o 
   3   4   7        1.99        3.26      0.68 o 
   4   4   7        6.87        4.73      0.91 o 
   5   4   7        0.13        2.81      1.20 o 
   6   4   7       11.63       10.08      2.10 o 
  -8   5   7        6.94        6.87      1.82 o 
  -7   5   7       45.47       50.40      4.44 o 
  -6   5   7       71.39       73.91      5.08 o 
  -5   5   7        4.36        6.33      1.20 o 
  -4   5   7      135.90      140.84      3.64 o 
  -3   5   7        1.71        4.24      1.02 o 
  -2   5   7      134.00      156.46      3.20 o 
  -1   5   7      114.63      118.57      4.76 o 
   0   5   7      180.30      190.41      5.71 o 
   1   5   7       84.17       82.49      3.21 o 
   2   5   7      129.22      127.24      3.51 o 
   3   5   7      197.41      194.26      5.02 o 
   4   5   7       62.91       65.52      3.17 o 
   5   5   7       36.91       35.44      3.65 o 
   6   5   7        3.95        4.29      1.54 o 
  -8   6   7        1.84        2.66      1.55 o 
  -7   6   7       15.50        8.97      1.76 o 
  -6   6   7       21.21       18.22      2.02 o 
  -5   6   7       16.99       15.71      1.55 o 
  -4   6   7        7.29        4.93      1.34 o 
  -3   6   7        3.99        4.65      1.12 o 
  -2   6   7      123.61      116.54      3.04 o 
  -1   6   7        6.16        6.14      0.68 o 
   0   6   7       21.91       19.05      2.04 o 
   1   6   7        8.48        8.97      1.99 o 
   2   6   7      162.57      164.34      3.23 o 
   3   6   7       18.63       16.00      1.33 o 
   4   6   7       26.89       21.68      2.06 o 
   5   6   7       13.05        9.55      1.60 o 
  -8   7   7        0.92        6.95      2.31 o 
  -7   7   7        8.72        6.60      1.55 o 
  -6   7   7       19.09       21.19      3.19 o 
  -5   7   7      100.36       97.83      5.93 o 
  -4   7   7       13.49       18.56      2.18 o 
  -3   7   7       38.58       40.68      2.58 o 
  -2   7   7      237.61      238.16      4.49 o 
  -1   7   7       19.12       18.33      1.37 o 
   0   7   7      144.59      142.27      5.22 o 
   1   7   7       98.16       94.70      5.28 o 
   2   7   7       11.06        9.32      1.02 o 
   3   7   7       40.10       39.96      2.95 o 
   4   7   7       21.64       20.67      1.75 o 
   5   7   7        8.43        8.39      2.01 o 
  -7   8   7        4.08        5.62      1.55 o 
  -6   8   7        2.66        6.12      1.18 o 
  -5   8   7        7.20        5.17      1.15 o 
  -4   8   7       41.04       40.16      2.26 o 
  -3   8   7      162.14      155.88      3.64 o 
  -2   8   7      387.01      386.31      8.78 o 
  -1   8   7       40.42       44.23      2.86 o 
   0   8   7      601.97      648.38      8.57 o 
   1   8   7        9.57        7.68      0.91 o 
   2   8   7      275.46      277.08     10.24 o 
   3   8   7        1.65        1.90      0.95 o 
   4   8   7       58.76       59.25      5.35 o 
   5   8   7        2.07        3.19      1.89 o 
  -7   9   7        0.92        3.56      1.32 o 
  -6   9   7        0.50        2.65      2.03 o 
  -5   9   7        3.38        6.71      1.68 o 
  -4   9   7        0.75        1.69      1.45 o 
  -3   9   7        0.47        1.07      1.11 o 
  -2   9   7       13.07       16.36      2.93 o 
  -1   9   7        1.35        3.64      1.36 o 
   0   9   7       20.17       17.76      2.32 o 
   1   9   7        4.31        2.88      1.04 o 
   2   9   7        8.97        8.72      1.41 o 
   3   9   7        3.78        3.04      1.23 o 
   4   9   7        0.20        3.77      3.79 o 
  -7  10   7        0.25        5.41      1.41 o 
  -6  10   7        0.98        2.31      1.28 o 
  -5  10   7        0.03        3.46      1.44 o 
  -4  10   7       29.09       28.59      2.03 o 
  -3  10   7        0.58        2.70      1.29 o 
  -2  10   7      195.49      201.90      7.49 o 
  -1  10   7        8.58        6.48      2.57 o 
   0  10   7      187.79      186.38      7.10 o 
   1  10   7        0.57        1.94      1.07 o 
   2  10   7       96.95       85.82      7.30 o 
   3  10   7        0.29        4.14      5.19 o 
   4  10   7       29.98       28.81      6.82 o 
  -6  11   7        1.74        5.30      1.95 o 
  -5  11   7        5.77        6.39      1.38 o 
  -4  11   7       30.09       33.08      3.30 o 
  -3  11   7       25.81       34.72      3.86 o 
  -2  11   7      100.49      109.50      6.45 o 
  -1  11   7        1.17        2.50      1.57 o 
   0  11   7       26.63       29.18      2.40 o 
   1  11   7       96.04      102.74      5.33 o 
   2  11   7       26.94       26.54      5.09 o 
   3  11   7       24.18       24.31      3.73 o 
  -5  12   7        0.33        3.19      2.73 o 
  -4  12   7       19.08       10.69      3.07 o 
  -3  12   7        8.73        8.36      1.69 o 
  -2  12   7        2.05        3.66      1.99 o 
  -1  12   7       31.12       34.10      4.02 o 
   0  12   7        9.22        5.44      1.50 o 
   1  12   7        0.64       -3.23      3.23 o 
   2  12   7       10.32        8.68      2.58 o 
  -4  13   7       15.79        9.00      2.94 o 
  -3  13   7        0.12        5.25      1.81 o 
  -2  13   7       14.49       12.31      2.43 o 
  -1  13   7        0.95        2.05      2.54 o 
   0  13   7        6.10        9.40      1.93 o 
   1  13   7        0.08        3.89      3.80 o 
  -2  14   7        7.77        4.06      1.91 o 
  -1  14   7        0.05        2.84      2.63 o 
  -8   0   8        0.46       -0.44      2.56 o 
  -6   0   8       25.13       17.93      2.54 o 
  -4   0   8      664.76      688.48      9.36 o 
  -2   0   8      476.21      468.99      8.43 o 
   0   0   8        1.66        3.70      0.81 o 
   2   0   8       56.71       57.01      2.61 o 
   4   0   8       49.93       50.83      3.82 o 
   6   0   8       10.51        7.69      3.08 o 
  -9   1   8        8.07        4.77      2.32 o 
  -8   1   8        5.46        4.44      1.56 o 
  -7   1   8       18.99       18.30      2.20 o 
  -6   1   8       21.31       23.38      1.94 o 
  -5   1   8       52.61       51.95      2.29 o 
  -4   1   8      162.67      167.71      3.48 o 
  -3   1   8        0.03        2.40      0.62 o 
  -2   1   8       36.79       47.03      1.84 o 
  -1   1   8      334.91      366.25      3.66 o 
   0   1   8       67.70       65.97      1.69 o 
   1   1   8        6.44        5.14      0.66 o 
   2   1   8        0.84        3.01      0.78 o 
   3   1   8      240.38      251.36      4.91 o 
   4   1   8       61.87       58.09      2.76 o 
   5   1   8       19.09       16.68      2.12 o 
   6   1   8       19.33       15.57      2.08 o 
  -9   2   8        1.27        3.43      2.40 o 
  -8   2   8       15.89       10.23      2.03 o 
  -7   2   8        6.91        6.68      1.91 o 
  -6   2   8       77.20       75.97      3.41 o 
  -5   2   8        0.00        3.04      0.76 o 
  -4   2   8        1.50        2.72      0.83 o 
  -3   2   8        2.75        3.16      0.84 o 
  -2   2   8        0.95        1.90      0.56 o 
  -1   2   8        9.38        7.99      0.80 o 
   0   2   8      147.88      141.34      3.34 o 
   1   2   8       14.13       18.47      1.32 o 
   2   2   8       34.52       28.99      1.21 o 
   3   2   8        1.40        1.77      1.06 o 
   4   2   8       24.49       21.56      1.93 o 
   5   2   8        2.08        2.93      1.03 o 
  -8   3   8       11.14        9.34      1.69 o 
  -7   3   8       69.07       67.88      4.70 o 
  -6   3   8       25.49       30.93      2.96 o 
  -5   3   8       47.71       45.15      2.33 o 
  -4   3   8        3.12        4.72      0.99 o 
  -3   3   8       27.99       29.30      1.61 o 
  -2   3   8      172.22      162.41      2.38 o 
  -1   3   8        1.85        2.84      0.77 o 
   0   3   8      566.55      606.76      5.78 o 
   1   3   8       17.12       18.92      2.73 o 
   2   3   8       60.34       54.09      2.33 o 
   3   3   8       29.62       31.15      2.15 o 
   4   3   8        7.52        6.20      1.19 o 
   5   3   8        6.55        4.78      1.23 o 
  -8   4   8        5.24        6.13      1.95 o 
  -7   4   8       11.38        8.38      1.82 o 
  -6   4   8       17.48       16.17      1.76 o 
  -5   4   8       17.73       14.61      1.50 o 
  -4   4   8       10.03       11.11      0.99 o 
  -3   4   8        1.70        2.82      0.49 o 
  -2   4   8       47.36       51.70      2.02 o 
  -1   4   8       36.73       35.67      2.66 o 
   0   4   8      162.87      163.05      3.00 o 
   1   4   8       29.99       29.82      2.28 o 
   2   4   8      130.20      120.06      3.23 o 
   3   4   8      112.03      109.65      3.49 o 
   4   4   8       43.37       36.03      3.34 o 
   5   4   8        1.96        2.92      1.26 o 
  -8   5   8        2.92        5.49      1.64 o 
  -7   5   8        7.83        7.31      1.50 o 
  -6   5   8        2.52        3.92      0.97 o 
  -5   5   8        0.72        2.72      0.74 o 
  -4   5   8        2.24        3.75      0.72 o 
  -3   5   8        0.92        2.20      1.06 o 
  -2   5   8      122.74      126.08      3.55 o 
  -1   5   8       17.82       20.32      2.48 o 
   0   5   8      113.48      115.49      5.49 o 
   1   5   8       10.84        7.47      0.83 o 
   2   5   8       77.77       76.86      3.32 o 
   3   5   8        0.18        1.64      0.58 o 
   4   5   8       13.30        9.17      1.27 o 
   5   5   8        0.23        3.06      1.60 o 
  -8   6   8       31.18       30.12      4.35 o 
  -7   6   8        6.92        1.82      2.10 o 
  -6   6   8       72.68       72.05      4.08 o 
  -5   6   8       65.27       59.42      3.40 o 
  -4   6   8       77.84       68.82      2.70 o 
  -3   6   8        0.65        2.07      0.75 o 
  -2   6   8      507.17      528.74      8.54 o 
  -1   6   8        8.80       10.05      1.40 o 
   0   6   8      956.24     1126.13     17.65 o 
   1   6   8        9.34        8.57      1.91 o 
   2   6   8      328.04      353.10     12.99 o 
   3   6   8        1.64        1.01      0.75 o 
   4   6   8       89.75       73.09     12.16 o 
   5   6   8        5.56        4.03      3.40 o 
  -7   7   8        2.12        3.80      1.32 o 
  -6   7   8        6.66        4.91      1.00 o 
  -5   7   8       97.04       93.74      4.05 o 
  -4   7   8        3.23        3.56      0.82 o 
  -3   7   8      427.98      455.49      9.11 o 
  -2   7   8       10.50        9.17      1.10 o 
  -1   7   8       97.97       98.50      5.54 o 
   0   7   8      105.04       99.65      6.53 o 
   1   7   8        0.64        2.79      1.34 o 
   2   7   8       24.18       22.71      3.46 o 
   3   7   8        0.90        3.12      1.08 o 
   4   7   8       10.31       10.02      2.09 o 
  -7   8   8        0.60        0.74      1.94 o 
  -6   8   8        0.01        6.79      1.96 o 
  -5   8   8        5.25        5.89      1.37 o 
  -4   8   8       97.24       87.97      3.04 o 
  -3   8   8        1.28        2.20      1.29 o 
  -2   8   8      134.79      120.89      3.96 o 
  -1   8   8       12.31       11.40      2.94 o 
   0   8   8       42.12       47.22      4.93 o 
   1   8   8        0.14        4.22      2.16 o 
   2   8   8       80.68       83.83      7.17 o 
   3   8   8        1.14        2.39      1.98 o 
   4   8   8       30.76       32.16      4.49 o 
  -7   9   8       10.32        8.25      2.09 o 
  -6   9   8       20.70       16.05      2.80 o 
  -5   9   8       42.53       37.64      3.07 o 
  -4   9   8      111.12      109.85      4.08 o 
  -3   9   8       78.76       77.09      5.00 o 
  -2   9   8       58.89       66.76      3.37 o 
  -1   9   8      169.41      179.37      6.19 o 
   0   9   8       12.71        7.08      3.33 o 
   1   9   8       12.44       12.05      2.74 o 
   2   9   8       64.36       65.40      7.42 o 
   3   9   8        7.83        6.76      2.44 o 
   4   9   8        9.68        8.39      2.88 o 
  -6  10   8        2.96        2.94      1.34 o 
  -5  10   8        0.03        6.37      1.60 o 
  -4  10   8       12.39       15.02      2.04 o 
  -3  10   8        3.46        7.94      2.12 o 
  -2  10   8       25.61       32.68      3.53 o 
  -1  10   8        3.31        4.27      1.16 o 
   0  10   8        0.16        4.20      1.62 o 
   1  10   8        0.64        5.07      2.41 o 
   2  10   8        0.01        3.20      1.97 o 
   3  10   8        7.86        9.78      3.14 o 
  -5  11   8        2.33        5.96      2.97 o 
  -4  11   8        7.12        8.85      2.76 o 
  -3  11   8        2.51        5.65      2.15 o 
  -2  11   8        0.07        5.18      1.72 o 
  -1  11   8        1.10        2.78      2.64 o 
   0  11   8       30.82       29.11      5.39 o 
   1  11   8        0.40        3.66      4.69 o 
   2  11   8       15.16        3.66      4.79 o 
  -4  12   8       12.74       15.73      3.31 o 
  -3  12   8        0.01        1.96      2.38 o 
  -2  12   8       10.38       11.35      2.20 o 
  -1  12   8        0.99        4.07      1.61 o 
   0  12   8        1.69        7.68      3.68 o 
   1  12   8        1.28        4.42      3.29 o 
  -3  13   8        0.02        2.53      1.86 o 
  -2  13   8       21.82       21.04      4.17 o 
  -1  13   8        5.69        8.91      4.96 o 
   0  13   8        0.78        5.76      2.30 o 
  -7   0   9        9.43        9.09      1.89 o 
  -5   0   9       24.78       21.13      2.02 o 
  -3   0   9        1.94        2.57      0.79 o 
  -1   0   9        1.76        2.46      1.01 o 
   1   0   9      103.39      113.64      3.05 o 
   3   0   9       52.06       58.32      3.24 o 
   5   0   9        5.38        3.69      1.79 o 
  -8   1   9        9.50        7.56      1.58 o 
  -7   1   9        1.19        4.03      1.31 o 
  -6   1   9        7.09        7.11      1.10 o 
  -5   1   9       11.93       10.49      1.16 o 
  -4   1   9        3.90        3.48      0.73 o 
  -3   1   9       16.94       15.50      1.61 o 
  -2   1   9      255.21      264.38      3.80 o 
  -1   1   9       18.88       19.25      1.26 o 
   0   1   9       63.87       80.43      2.97 o 
   1   1   9        0.27        4.46      0.82 o 
   2   1   9      119.37      110.75      3.13 o 
   3   1   9       53.45       49.37      2.13 o 
   4   1   9       18.24       14.10      1.91 o 
   5   1   9       30.28       27.24      4.15 o 
  -8   2   9        3.93        3.72      1.36 o 
  -7   2   9       15.71       17.27      2.57 o 
  -6   2   9      115.94      115.54      4.42 o 
  -5   2   9       24.09       22.69      1.41 o 
  -4   2   9      492.10      509.46      5.70 o 
  -3   2   9        9.52        6.59      0.82 o 
  -2   2   9      278.49      289.05      3.45 o 
  -1   2   9        4.77        2.80      0.97 o 
   0   2   9      132.94      132.92      3.68 o 
   1   2   9       28.73       31.46      1.67 o 
   2   2   9       27.68       23.93      1.94 o 
   3   2   9       13.35       12.57      1.18 o 
   4   2   9        1.06        2.42      1.38 o 
   5   2   9        3.47        5.46      2.22 o 
  -8   3   9        8.05        5.19      1.89 o 
  -7   3   9        6.14        4.94      1.60 o 
  -6   3   9        0.72        2.49      1.27 o 
  -5   3   9        0.01        3.38      0.85 o 
  -4   3   9       76.37       65.52      2.46 o 
  -3   3   9       40.43       35.13      1.61 o 
  -2   3   9        2.07        3.05      0.79 o 
  -1   3   9        3.93        4.24      0.76 o 
   0   3   9      228.54      226.09      3.80 o 
   1   3   9       82.72       93.43      3.02 o 
   2   3   9      196.20      202.44      6.09 o 
   3   3   9       21.54       15.84      3.13 o 
   4   3   9       27.47       26.06      3.26 o 
   5   3   9        1.10        3.09      1.77 o 
  -8   4   9       54.96       65.24      4.90 o 
  -7   4   9       78.35       71.83      5.39 o 
  -6   4   9       58.24       52.85      3.20 o 
  -5   4   9       46.02       44.97      2.57 o 
  -4   4   9      132.16      135.51      3.70 o 
  -3   4   9        1.09        3.13      1.55 o 
  -2   4   9      662.30      722.56     12.94 o 
  -1   4   9       15.23       16.60      2.91 o 
   0   4   9      404.36      404.13      4.53 o 
   1   4   9        0.14        2.41      0.79 o 
   2   4   9      151.93      139.68      5.27 o 
   3   4   9        8.07        5.52      1.28 o 
   4   4   9       31.29       24.47      4.53 o 
  -8   5   9        1.90        6.55      2.02 o 
  -7   5   9        9.92        6.61      1.65 o 
  -6   5   9        0.47        2.69      1.13 o 
  -5   5   9      139.25      142.53      4.82 o 
  -4   5   9       76.41       72.60      3.23 o 
  -3   5   9        2.27        2.69      0.79 o 
  -2   5   9      329.21      333.05      7.88 o 
  -1   5   9      164.57      167.09      6.64 o 
   0   5   9      226.43      234.34      9.81 o 
   1   5   9        4.00        1.81      0.68 o 
   2   5   9       45.71       35.30      2.85 o 
   3   5   9       21.52       18.10      2.10 o 
   4   5   9       13.52        9.63      3.02 o 
  -7   6   9        0.14       -0.26      2.12 o 
  -6   6   9       23.32       18.60      1.98 o 
  -5   6   9        0.98        2.95      0.92 o 
  -4   6   9      130.41      134.18      3.98 o 
  -3   6   9        0.52        3.09      0.91 o 
  -2   6   9       68.74       66.09      4.40 o 
  -1   6   9        5.19        6.54      1.95 o 
   0   6   9       53.97       57.32      4.57 o 
   1   6   9        6.26        7.50      2.90 o 
   2   6   9        5.86        7.93      1.90 o 
   3   6   9        0.16        2.86      3.55 o 
   4   6   9        0.20        4.21      5.85 o 
  -7   7   9        1.05        2.46      1.67 o 
  -6   7   9        0.03        3.44      1.37 o 
  -5   7   9        5.33        3.94      1.05 o 
  -4   7   9       75.65       77.12      2.83 o 
  -3   7   9       13.49       13.19      1.83 o 
  -2   7   9       95.44       99.79      7.45 o 
  -1   7   9        3.74        5.09      1.60 o 
   0   7   9       46.26       40.67      3.97 o 
   1   7   9       39.93       36.90      4.33 o 
   2   7   9       33.64       40.45      7.38 o 
   3   7   9        0.11        0.91      2.21 o 
   4   7   9        3.66        3.98      2.59 o 
  -7   8   9        0.96        5.42      2.07 o 
  -6   8   9        0.04        2.21      1.46 o 
  -5   8   9        0.09        2.77      0.80 o 
  -4   8   9        2.94        4.42      2.15 o 
  -3   8   9       14.56        8.25      1.85 o 
  -2   8   9       18.32       14.77      1.26 o 
  -1   8   9        3.47        4.74      2.43 o 
   0   8   9       40.11       41.22      5.25 o 
   1   8   9       34.31       43.00      5.58 o 
   2   8   9       21.22       18.29      5.44 o 
   3   8   9       16.85        9.42      3.31 o 
  -6   9   9       11.26        9.98      2.33 o 
  -5   9   9       29.74       26.88      8.22 o 
  -4   9   9       17.69       13.38      3.73 o 
  -3   9   9       26.68       25.96      2.25 o 
  -2   9   9       71.81       64.02      3.46 o 
  -1   9   9        0.25        3.00      1.59 o 
   0   9   9       30.57       24.37      4.12 o 
   1   9   9        0.02        5.39      2.18 o 
   2   9   9        5.04        5.39      2.14 o 
   3   9   9        7.97        4.43      1.47 o 
  -5  10   9        1.61        6.00      2.03 o 
  -4  10   9       28.79       36.08      5.79 o 
  -3  10   9        3.78        2.48      1.95 o 
  -2  10   9        5.94        9.03      3.30 o 
  -1  10   9        9.94       10.39      3.03 o 
   0  10   9        6.17        3.90      2.64 o 
   1  10   9       27.79       38.01      5.66 o 
   2  10   9       12.48        6.23      1.83 o 
  -4  11   9       41.09       45.75      7.77 o 
  -3  11   9        8.67        4.65      1.70 o 
  -2  11   9       12.22        8.91      3.00 o 
  -1  11   9        0.87        5.75      3.43 o 
   0  11   9        0.17        7.52      3.66 o 
   1  11   9        0.78        5.59      2.06 o 
  -3  12   9        0.91        3.89      3.43 o 
  -2  12   9       11.93        9.66      3.65 o 
  -1  12   9        3.00        3.11      5.95 o 
  -8   0  10       42.60       40.68      5.23 o 
  -6   0  10      445.65      477.60     19.36 o 
  -4   0  10      608.95      587.90     16.77 o 
  -2   0  10      355.72      357.72      7.00 o 
   0   0  10       55.60       50.01      2.97 o 
   2   0  10        9.61        9.77      1.56 o 
   4   0  10        0.89        7.46      3.71 o 
  -8   1  10        0.83        5.27      1.65 o 
  -7   1  10        0.27        3.21      1.41 o 
  -6   1  10        6.26        5.17      1.20 o 
  -5   1  10        0.87        3.76      1.24 o 
  -4   1  10        0.07        1.30      0.90 o 
  -3   1  10       30.66       30.00      1.61 o 
  -2   1  10       57.93       46.75      1.68 o 
  -1   1  10       41.40       36.84      1.90 o 
   0   1  10      141.75      132.09      3.56 o 
   1   1  10       74.10       67.24      2.59 o 
   2   1  10        8.49        3.36      0.77 o 
   3   1  10        8.30        7.84      2.16 o 
   4   1  10        5.69        7.74      2.28 o 
  -8   2  10       27.17       19.90      2.89 o 
  -7   2  10        1.41        3.21      3.13 o 
  -6   2  10       51.76       46.49      2.96 o 
  -5   2  10        5.23        2.90      0.91 o 
  -4   2  10      146.55      149.11      4.02 o 
  -3   2  10        2.04        2.26      0.51 o 
  -2   2  10       81.49       69.94      1.79 o 
  -1   2  10       12.30       13.36      1.52 o 
   0   2  10       22.54       15.60      1.55 o 
   1   2  10       84.93       88.54      3.64 o 
   2   2  10       19.31       10.06      3.18 o 
   3   2  10        5.59        6.28      1.39 o 
   4   2  10        0.17        3.69      1.40 o 
  -8   3  10        0.94        3.15      2.47 o 
  -7   3  10        8.51        7.33      1.52 o 
  -6   3  10        0.32        2.61      1.06 o 
  -5   3  10        5.53        3.67      1.15 o 
  -4   3  10       80.98       86.45      3.51 o 
  -3   3  10       19.82       17.60      1.18 o 
  -2   3  10      265.66      287.71      6.36 o 
  -1   3  10       72.62       66.72      2.77 o 
   0   3  10       13.95       12.28      1.31 o 
   1   3  10      205.68      206.66      7.53 o 
   2   3  10        0.46        2.28      0.97 o 
   3   3  10       39.90       33.28      3.80 o 
   4   3  10        8.00        3.36      1.30 o 
  -7   4  10        1.36        4.37      1.67 o 
  -6   4  10        0.04        2.35      1.29 o 
  -5   4  10        0.27        4.13      0.91 o 
  -4   4  10        0.67        3.43      0.81 o 
  -3   4  10       43.30       42.32      2.35 o 
  -2   4  10       13.61       13.08      2.53 o 
  -1   4  10        1.71        0.23      1.48 o 
   0   4  10        6.01        2.79      0.84 o 
   1   4  10       21.62       21.24      1.62 o 
   2   4  10        1.93       -0.28      1.11 o 
   3   4  10        4.34        3.05      1.08 o 
  -7   5  10        0.00        0.97      1.56 o 
  -6   5  10       24.93       21.59      2.29 o 
  -5   5  10        3.88        4.29      1.15 o 
  -4   5  10        0.67        4.00      0.88 o 
  -3   5  10       10.48       11.90      1.10 o 
  -2   5  10      107.67       99.31      6.83 o 
  -1   5  10       12.28       16.34      2.62 o 
   0   5  10        8.96        5.84      2.00 o 
   1   5  10        1.64        3.48      0.99 o 
   2   5  10       11.70       13.66      2.02 o 
   3   5  10        0.32        2.52      4.48 o 
  -7   6  10        3.58        1.19      1.32 o 
  -6   6  10        0.03        1.27      0.96 o 
  -5   6  10       11.15        7.33      1.77 o 
  -4   6  10        0.73        1.68      1.15 o 
  -3   6  10       14.57       11.23      1.49 o 
  -2   6  10       19.43       14.95      2.38 o 
  -1   6  10       34.59       33.40      3.36 o 
   0   6  10       48.84       50.45      4.13 o 
   1   6  10       28.33       23.93      4.12 o 
   2   6  10       27.35       29.88      5.84 o 
   3   6  10        2.78        4.01      2.31 o 
  -6   7  10       11.83       14.86      4.26 o 
  -5   7  10        2.74        3.19      2.29 o 
  -4   7  10       53.75       61.79      5.12 o 
  -3   7  10       19.93       17.13      3.01 o 
  -2   7  10       20.93       13.96      2.96 o 
  -1   7  10        8.60       13.60      5.84 o 
   0   7  10        6.91        9.89      2.96 o 
   1   7  10       28.62       35.01      5.37 o 
   2   7  10        0.00        3.63      2.55 o 
  -6   8  10       27.32       28.42      3.65 o 
  -5   8  10        0.42        1.73      3.32 o 
  -4   8  10        2.51        4.04      1.68 o 
  -3   8  10        3.31        1.02      4.83 o 
  -2   8  10        0.02        7.64      2.15 o 
  -1   8  10       21.26       30.85      4.83 o 
   0   8  10        1.34        0.15      2.89 o 
   1   8  10       13.56       11.75      2.97 o 
   2   8  10        0.26        3.42      2.48 o 
  -5   9  10        0.01        1.52      6.63 o 
  -4   9  10        0.02        1.75      2.23 o 
  -3   9  10        5.70        4.80      3.34 o 
  -2   9  10        8.73        7.68      3.21 o 
  -1   9  10        0.50        2.38      1.86 o 
   0   9  10        1.07        4.36      2.04 o 
   1   9  10        0.61        6.80      3.09 o 
  -4  10  10        3.37        7.22      3.05 o 
  -3  10  10       14.12       17.79      3.67 o 
  -2  10  10        0.10        3.15      1.80 o 
  -1  10  10        0.01        6.23      8.86 o 
   0  10  10        2.53        1.85      2.44 o 
  -2  11  10        0.01        0.88      2.73 o 
  -7   0  11       11.65       10.91      4.07 o 
  -5   0  11        0.64        1.75      1.88 o 
  -3   0  11        2.15        3.18      2.17 o 
  -1   0  11       86.93       79.26      4.68 o 
   1   0  11       23.63       14.88      4.18 o 
   3   0  11        0.59        5.10      3.05 o 
  -7   1  11        9.39        7.80      1.92 o 
  -6   1  11        6.86        3.00      1.61 o 
  -5   1  11       38.86       33.14      2.36 o 
  -4   1  11       10.38        6.53      1.03 o 
  -3   1  11       97.61       90.66      2.94 o 
  -2   1  11        2.80        2.59      0.64 o 
  -1   1  11       93.16       83.05      3.18 o 
   0   1  11        0.33        0.27      0.71 o 
   1   1  11        5.04        4.54      1.21 o 
   2   1  11        4.09        7.94      2.59 o 
   3   1  11        8.22        7.71      2.28 o 
  -7   2  11        0.58        1.76      1.13 o 
  -6   2  11       39.00       31.83      3.01 o 
  -5   2  11        7.79        5.53      1.01 o 
  -4   2  11       42.55       41.81      2.34 o 
  -3   2  11        9.74        5.14      0.82 o 
  -2   2  11       20.96       20.40      1.82 o 
  -1   2  11        9.50       13.00      1.25 o 
   0   2  11        1.39        1.75      0.77 o 
   1   2  11        0.90        1.30      1.55 o 
   2   2  11        0.40        5.20      1.62 o 
   3   2  11        0.28        3.86      2.07 o 
  -7   3  11        4.08        1.97      1.26 o 
  -6   3  11        0.02        2.22      1.07 o 
  -5   3  11        1.63        2.43      1.02 o 
  -4   3  11       12.42        7.62      0.98 o 
  -3   3  11       11.01        7.71      1.16 o 
  -2   3  11        0.02        1.35      0.96 o 
  -1   3  11       27.99       21.45      3.86 o 
   0   3  11        7.37        6.34      1.46 o 
   1   3  11        3.85        1.07      1.25 o 
   2   3  11        2.53        1.94      2.18 o 
   3   3  11       12.28        8.83      4.37 o 
  -7   4  11        0.29        2.54      2.29 o 
  -6   4  11        0.40        2.19      1.49 o 
  -5   4  11        0.03        1.44      1.37 o 
  -4   4  11        0.08        4.03      1.02 o 
  -3   4  11        0.00        3.09      2.25 o 
  -2   4  11        2.80        4.51      1.33 o 
  -1   4  11        0.01        3.05      1.27 o 
   0   4  11       30.64       28.97      3.53 o 
   1   4  11        2.43        4.29      2.39 o 
   2   4  11        0.26       -0.20      1.96 o 
  -6   5  11        0.69        6.23      1.68 o 
  -5   5  11        0.30        4.76      2.04 o 
  -4   5  11        6.38        4.83      1.23 o 
  -3   5  11       67.26       70.20      6.51 o 
  -2   5  11        0.63        2.10      1.73 o 
  -1   5  11       47.04       46.24      5.64 o 
   0   5  11        0.01        3.44      1.57 o 
   1   5  11        3.00        2.58      2.02 o 
   2   5  11        2.72        5.47      2.07 o 
  -6   6  11        3.19        4.20      1.90 o 
  -5   6  11        0.00        2.63      3.06 o 
  -4   6  11        1.97        2.57      1.23 o 
  -3   6  11        4.13        6.64      1.51 o 
  -2   6  11        4.28        4.73      2.08 o 
  -1   6  11       14.17       13.49      2.91 o 
   0   6  11        0.17        5.29      1.51 o 
   1   6  11        0.58        3.16      2.43 o 
   2   6  11        1.84        7.48      2.42 o 
  -5   7  11       32.19       27.19      4.77 o 
  -4   7  11       75.70       83.43     10.27 o 
  -3   7  11       12.96        7.86      2.75 o 
  -2   7  11       14.43       17.25      2.98 o 
  -1   7  11        2.60        4.45      2.36 o 
   0   7  11       17.22       19.98      3.52 o 
   1   7  11       18.94       27.36      4.22 o 
  -5   8  11        4.47        4.23      2.20 o 
  -4   8  11        0.12        6.94      2.31 o 
  -3   8  11        4.61        6.02      2.61 o 
  -2   8  11       12.05       10.34      3.75 o 
  -1   8  11        1.33        3.56      2.16 o 
   0   8  11        7.20        4.90      1.86 o 
  -3   9  11        0.15        7.09      3.05 o 
  -2   9  11        0.02        3.19      1.57 o 
  -1   9  11        6.19       11.72      2.59 o 
  -6   0  12        7.84        6.35      1.64 o 
  -4   0  12       32.22       33.31      3.50 o 
  -2   0  12        0.42        2.79      1.00 o 
   0   0  12        0.20        1.56      1.45 o 
  -6   1  12        1.42        5.12      1.24 o 
  -5   1  12       12.96       10.89      1.80 o 
  -4   1  12        4.25        2.80      0.95 o 
  -3   1  12        8.66        6.89      1.19 o 
  -2   1  12        0.49        0.46      1.47 o 
  -1   1  12        5.98        3.64      1.31 o 
   0   1  12        8.14        8.05      3.17 o 
  -6   2  12        0.77        3.18      1.12 o 
  -5   2  12        0.35        0.84      1.00 o 
  -4   2  12        0.69        1.15      1.24 o 
  -3   2  12        6.30        7.84      1.57 o 
  -2   2  12        2.27        6.41      2.52 o 
  -1   2  12        0.63        1.36      1.32 o 
   0   2  12        0.45        4.07      1.35 o 
   1   2  12        7.25        8.21      1.53 o 
  -6   3  12        3.87        5.23      1.39 o 
  -5   3  12       24.58       21.90      2.30 o 
  -4   3  12        0.03        1.61      1.04 o 
  -3   3  12        6.01        5.81      1.19 o 
  -2   3  12        1.40        1.91      2.19 o 
  -1   3  12       12.90       13.79      4.67 o 
   0   3  12        0.57        3.61      1.59 o 
   1   3  12        3.98        3.03      2.50 o 
  -5   4  12        0.99        3.50      1.73 o 
  -4   4  12        0.67        2.24      2.22 o 
  -3   4  12        3.37        6.09      2.81 o 
  -2   4  12        2.78        4.38      1.80 o 
  -1   4  12        1.89        3.19      1.34 o 
   0   4  12        0.83        1.75      3.20 o 
   1   4  12        0.26        3.29      2.32 o 
  -5   5  12        0.08       -2.21      2.48 o 
  -4   5  12        7.02        6.31      1.88 o 
  -3   5  12        2.41        3.05      1.56 o 
  -2   5  12        2.31        5.37      1.89 o 
  -1   5  12        0.33        2.89      2.32 o 
   0   5  12        8.42        3.97      4.51 o 
  -4   6  12        0.51       -0.50      2.60 o 
  -3   6  12        5.66       11.46      3.36 o 
  -2   6  12        2.02        2.00      2.03 o 
  -1   6  12        3.07        1.68      2.02 o 
   0   6  12        0.69        2.62      1.50 o 
  -3   7  12        2.58        9.93      2.93 o 
  -2   7  12        8.29       11.01      2.50 o 
  -1   7  12        6.25        6.42      2.46 o 
  -3   0  13        0.58        2.70      2.25 o 
  -1   0  13       24.63       41.94      7.22 o 
  -4   1  13       10.50        7.74      2.32 o 
  -3   1  13        0.50        2.11      1.62 o 
  -2   1  13        6.24        5.65      1.99 o 
  -1   1  13        1.63        3.39      2.73 o 
  -4   2  13        0.24        3.27      1.92 o 
  -3   2  13        0.00        4.01      1.92 o 
  -2   2  13        0.22        3.08      2.88 o 
  -1   2  13        3.96       -1.13      3.34 o 
  -4   3  13        0.91        4.92      2.94 o 
  -3   3  13        0.88       -1.64      3.01 o 
  -2   3  13        2.76        5.22      1.99 o 
  -3   4  13        1.08        4.68      2.19 o 
  -2   4  13        2.25        8.32      5.59 o 
                                                 
